# Supplementary material for: Haplotype-resolved genome of ‘Pinot Noir’ reveals DNA polymorphisms and allele-specific expression shaping terroir adaptation
Source: Mol Hortic. 2026 Jun 4;6:41. doi: 10.1186/s43897-025-00226-3 (PMC13235053; doi:10.1186/s43897-025-00226-3)
Supplement: Supplementary file 2 — Supplementary Material 2: Table S1. Summary of genome assembly and annotation of Vitis vinifera ‘Pinot Noir’ and ‘PN40024’. Table S2. The GO annotation of the genes in PN4_2007, PN4_2022 and PN_2022. Table S3. The brief information of the consensus sequence of ‘PN40024’ genomes (PN4_2022 and PN4_8 × _2007). Table S4. The alignment between PN4_8x_2007 random sequences and PN4_2022 chromosome sequences. Table S5. The information of relocated PN_8x_2007 genes. Table S6. The inversions and translocations between the chromosomes of PN4_8x_2007 and PN4_2022. Table S7. The inversions and translocations between the chromosomes of PN4_12x_2007 and PN4_2022. Table S8. The repetitive sequence of hap1, hap2, and consensus genomes of ‘PN’. Table S9. The GO annotation of the genes in PN4_2007, PN4_2022 and PN_2022. Table S10. The structural variation and sequence variation between PN_hap1 and PN_hap2. Table S11. The structure variation distribution in each chromosome between hap1 and hap2 of ‘PN. Table S12. The sequence similarity between PN_hap1 and PN_hap2. Table S13. The top 25 GO and KEGG enrichment analysis of each chromosome. Table S14. The syntenic and not aligned regions comparison among PN_hap1, PN_hap2, and PN_consensus. Table S15. The details of genes located on the not aligned regions of PN_hap1 and PN_hap2. Table S16. The GO annotation of the genes located on the not aligned regions of PN_hap1 and PN_hap2. Table S17. The KEGG pathway annotation of the genes located on the not aligned regions of PN_hap1 and PN_hap2. Table S18. The anthocyanin biosynthesis related genes, STS, and TPS genes in PN_hap1, PN_hap2, and PN_consensus. Table S19. The cultivar whole genes information in PN. Table S20. The LTR/Copia distribution on PN_hap1 and PN_hap2. Table S21. The LTR/Gypsy distribution on PN_hap1 and PN_hap2. Table S22. The DNA polymorphism distribution between HoC and HeC. Table S23. The distribution information of different polymorphisms on different gene structures. Table [file 43897_2025_226_MOESM2_ESM.xlsx]

## Sheet: Table_S1 
	Table S1. Summary of genome assembly and annotation of Vitis vinifera 'Pinot Noir' and 'PN40024'
	Sequencing	Pinot Noir	PN40024
	DNBseq
	Raw data (Gb)	79.34	58.49
	Sequencing depth (X)	152.51	111.34
	Estimated genome size (Mb)	517.74	524.16
	Heterozygosity (%)	1.61	0.13
	Repeat sequence percentage (%)	46.95	41.75
	PacBio Sequel II sequencing (HiFi)
	Raw data (Gb)	31.7	30.51
	Sequencing depth (X)	61.23	58.21
	Hi-C sequencing
	Clean data (Gb)	79.94	79.47
	Sequencing depth (X)	154.4	151.61
	Primary chromosomal-level assembly and annotation
	Length of chromosomes (Mb)	510.48	494.12
	Length of un-assembly sequence (Mb)	18.91	37.3
	BUSCO completeness of assembly (%)	98.4	98.5
	Total number of genes	41812	31470
	Contig N50 (Mb)	25.19	24.47
	Scaffold N50 (Mb)	26.66	25.33
	BUSCO completeness of annotation (%)	99.8	98.7
	Haplotype-resolved chromosomal-level assembly and annotation
		PN_hap 1	PN_hap 2
	Length of chromosomes (Mb)	499.42	494.88
	Length of un-assembly sequence (Mb)	22.28	17.98
	Contig N50 (Mb)	22.25	21.54
	Scaffold N50 (Mb)	26.45	25.24
	BUSCO completeness of assembly (%)	98.3	98.4
	BUSCO completeness of annotation (%)	99.4	99.2
	Number of Allele genes	23070
	Total number of anchored genes	30786	30426
	Unanchored genes	1339	493

## Sheet:  Table_S2
	Table S2. The GO annotation of the genes in PN4_2007, PN4_2022 and PN_2022
	GO id	Description	Class	Gene counts in PN4_2007	Gene counts in PN4_2022	Gene counts in PN_2022	Difference between PN4_2007 and PN4_2022	Difference between PN4_2022 and PN_2022
	GO:0097159	organic cyclic compound binding	molecular_function	5854	8994	13937	3140	4943
	GO:0071704	organic substance metabolic process	biological_process	5870	8818	12458	2948	3640
	GO:0044238	primary metabolic process	biological_process	5685	8216	11815	2531	3599
	GO:0005622	intracellular anatomical structure	cellular_component	2851	10131	11612	7280	1481
	GO:0016020	membrane	cellular_component	1984	9011	11340	7027	2329
	GO:0036094	small molecule binding	molecular_function	6210	7916	11135	1706	3219
	GO:0043226	organelle	cellular_component	2200	8802	10263	6602	1461
	GO:0005737	cytoplasm	cellular_component	528	6415	7648	5887	1233
	GO:0044237	cellular metabolic process	biological_process	4236	6035	6933	1799	898
	GO:0016740	transferase activity	molecular_function	2499	4851	6781	2352	1930
	GO:0009058	biosynthetic process	biological_process	2543	4908	5469	2365	561
	GO:0016787	hydrolase activity	molecular_function	1635	3591	5055	1956	1464
	GO:0097367	carbohydrate derivative binding	molecular_function	3345	3896	4735	551	839
	GO:0140096	catalytic activity, acting on a protein	molecular_function	2139	3050	3836	911	786
	GO:0050789	regulation of biological process	biological_process	936	2902	3102	1966	200
	GO:0140640	catalytic activity, acting on a nucleic acid	molecular_function	458	1273	2915	815	1642
	GO:0016491	oxidoreductase activity	molecular_function	1500	1986	2487	486	501
	GO:0071840	cellular component organization or biogenesis	biological_process	315	2029	2069	1714	40
	GO:0005515	protein binding	molecular_function	1797	1627	2063	-170	436
	GO:0051234	establishment of localization	biological_process	1311	1882	1994	571	112
	GO:0006950	response to stress	biological_process	672	1685	1959	1013	274
	GO:0022857	transmembrane transporter activity	molecular_function	522	1497	1812	975	315
	GO:0071944	cell periphery	cellular_component	120	1576	1772	1456	196
	GO:0051716	cellular response to stimulus	biological_process	296	1697	1751	1401	54
	GO:0012505	endomembrane system	cellular_component	132	1436	1438	1304	2
	GO:0044281	small molecule metabolic process	biological_process	677	1370	1437	693	67
	GO:0009056	catabolic process	biological_process	309	1331	1387	1022	56
	GO:0031967	organelle envelope	cellular_component	93	906	1308	813	402
	GO:0005829	cytosol	cellular_component	21	1181	1154	1160	-27
	GO:1902494	catalytic complex	cellular_component	308	1034	1120	726	86
	GO:0007154	cell communication	biological_process	200	1018	1071	818	53
	GO:0042221	response to chemical	biological_process	30	890	1027	860	137
	GO:0033036	macromolecule localization	biological_process	300	971	1000	671	29
	GO:0051641	cellular localization	biological_process	275	1005	989	730	-16
	GO:0098796	membrane protein complex	cellular_component	180	581	963	401	382
	GO:0048856	anatomical structure development	biological_process	26	864	916	838	52
	GO:0005576	extracellular region	cellular_component	166	602	897	436	295
	GO:0003700	DNA-binding transcription factor activity	molecular_function	442	736	848	294	112
	GO:1990904	ribonucleoprotein complex	cellular_component	89	637	844	548	207
	GO:0003735	structural constituent of ribosome	molecular_function	351	465	812	114	347
	GO:0009719	response to endogenous stimulus	biological_process	19	565	667	546	102
	GO:0030246	carbohydrate binding	molecular_function	266	448	640	182	192
	GO:0031974	membrane-enclosed lumen	cellular_component	34	633	640	599	7
	GO:0009628	response to abiotic stimulus	biological_process	30	620	632	590	12
	GO:0140513	nuclear protein-containing complex	cellular_component	59	668	603	609	-65
	GO:0018995	host cellular component	cellular_component	0	45	526	45	481
	GO:0016829	lyase activity	molecular_function	411	392	506	-19	114
	GO:0140535	intracellular protein-containing complex	cellular_component	93	545	497	452	-48
	GO:0007049	cell cycle	biological_process	75	490	460	415	-30
	GO:0031984	organelle subcompartment	cellular_component	18	459	453	441	-6
	GO:0016874	ligase activity	molecular_function	182	381	438	199	57
	GO:0009791	post-embryonic development	biological_process	0	384	404	384	20
	GO:0009605	response to external stimulus	biological_process	3	323	403	320	80
	GO:0030234	enzyme regulator activity	molecular_function	95	391	401	296	10
	GO:0032259	methylation	biological_process	7	334	388	327	54
	GO:0009607	response to biotic stimulus	biological_process	3	302	386	299	84
	GO:0003006	developmental process involved in reproduction	biological_process	0	353	382	353	29
	GO:0030312	external encapsulating structure	cellular_component	93	272	382	179	110
	GO:0009532	plastid stroma	cellular_component	0	266	378	266	112
	GO:0071554	cell wall organization or biogenesis	biological_process	115	339	357	224	18
	GO:0022402	cell cycle process	biological_process	5	370	346	365	-24
	GO:0065008	regulation of biological quality	biological_process	12	301	343	289	42
	GO:0008289	lipid binding	molecular_function	85	264	313	179	49
	GO:0044877	protein-containing complex binding	molecular_function	12	320	306	308	-14
	GO:0016853	isomerase activity	molecular_function	80	305	279	225	-26
	GO:0099080	supramolecular complex	cellular_component	31	272	276	241	4
	GO:0051301	cell division	biological_process	5	268	249	263	-19
	GO:0007017	microtubule-based process	biological_process	117	231	247	114	16
	GO:0009653	anatomical structure morphogenesis	biological_process	6	222	244	216	22
	GO:0098798	mitochondrial protein-containing complex	cellular_component	7	160	226	153	66
	GO:0030054	cell junction	cellular_component	0	194	218	194	24
	GO:0005654	nucleoplasm	cellular_component	11	225	217	214	-8
	GO:0055044	symplast	cellular_component	0	192	215	192	23
	GO:0019748	secondary metabolic process	biological_process	1	147	213	146	66
	GO:0006457	protein folding	biological_process	148	192	209	44	17
	GO:0032993	protein-DNA complex	cellular_component	66	183	203	117	20
	GO:0048869	cellular developmental process	biological_process	3	175	197	172	22
	GO:0043603	amide metabolic process	biological_process	18	185	195	167	10
	GO:0008037	cell recognition	biological_process	0	93	194	93	101
	GO:0065009	regulation of molecular function	biological_process	111	188	193	77	5
	GO:0030674	protein-macromolecule adaptor activity	molecular_function	8	185	181	177	-4
	GO:0048878	chemical homeostasis	biological_process	63	188	176	125	-12
	GO:0140678	molecular function inhibitor activity	molecular_function	57	138	175	81	37
	GO:0070085	glycosylation	biological_process	54	148	156	94	8
	GO:0019725	cellular homeostasis	biological_process	99	165	148	66	-17
	GO:0051640	organelle localization	biological_process	13	140	138	127	-2
	GO:0140677	molecular function activator activity	molecular_function	12	129	133	117	4
	GO:0045156	electron transporter, transferring electrons within the cyclic electron transport pathway of photosynthesis activity	molecular_function	0	18	132	18	114
	GO:0019953	sexual reproduction	biological_process	5	128	121	123	-7
	GO:0038023	signaling receptor activity	molecular_function	195	109	120	-86	11
	GO:0070469	respirasome	cellular_component	10	87	119	77	32
	GO:0030029	actin filament-based process	biological_process	25	101	114	76	13
	GO:0003777	microtubule motor activity	molecular_function	81	91	110	10	19
	GO:0090693	plant organ senescence	biological_process	0	95	108	95	13
	GO:0016049	cell growth	biological_process	0	86	106	86	20
	GO:0048589	developmental growth	biological_process	0	89	106	89	17
	GO:0031667	response to nutrient levels	biological_process	35	85	85	50	0
	GO:1990351	transporter complex	cellular_component	15	62	85	47	23
	GO:0042440	pigment metabolic process	biological_process	29	88	84	59	-4
	GO:0005667	transcription regulator complex	cellular_component	25	81	84	56	3
	GO:0005319	lipid transporter activity	molecular_function	11	60	79	49	19
	GO:0099023	vesicle tethering complex	cellular_component	18	88	78	70	-10
	GO:0005615	extracellular space	cellular_component	0	50	73	50	23
	GO:0140534	endoplasmic reticulum protein-containing complex	cellular_component	8	73	71	65	-2
	GO:0016459	myosin complex	cellular_component	20	53	67	33	14
	GO:1901681	sulfur compound binding	molecular_function	24	62	65	38	3
	GO:0048646	anatomical structure formation involved in morphogenesis	biological_process	2	52	61	50	9
	GO:0061919	process utilizing autophagic mechanism	biological_process	3	58	54	55	-4
	GO:0033218	amide binding	molecular_function	14	46	53	32	7
	GO:0120114	Sm-like protein family complex	cellular_component	0	60	53	60	-7
	GO:0019898	extrinsic component of membrane	cellular_component	14	55	50	41	-5
	GO:0005875	microtubule associated complex	cellular_component	81	47	50	-34	3
	GO:0008186	ATP-dependent activity, acting on RNA	molecular_function	0	61	49	61	-12
	GO:0098687	chromosomal region	cellular_component	0	57	48	57	-9
	GO:0022406	membrane docking	biological_process	13	44	47	31	3
	GO:0048609	multicellular organismal reproductive process	biological_process	0	47	47	47	0
	GO:0140142	nucleocytoplasmic carrier activity	molecular_function	0	47	47	47	0
	GO:0051235	maintenance of location	biological_process	9	45	46	36	1
	GO:0044706	multi-multicellular organism process	biological_process	0	42	46	42	4
	GO:0009856	pollination	biological_process	0	42	46	42	4
	GO:0042562	hormone binding	molecular_function	0	33	41	33	8
	GO:0042277	peptide binding	molecular_function	9	50	41	41	-9
	GO:0007623	circadian rhythm	biological_process	0	48	39	48	-9
	GO:0009295	nucleoid	cellular_component	0	26	39	26	13
	GO:0022624	proteasome accessory complex	cellular_component	0	45	39	45	-6
	GO:0005838	proteasome regulatory particle	cellular_component	0	45	39	45	-6
	GO:0021700	developmental maturation	biological_process	0	34	37	34	3
	GO:0016604	nuclear body	cellular_component	0	44	36	44	-8
	GO:0031503	protein-containing complex localization	biological_process	0	33	36	33	3
	GO:0005657	replication fork	cellular_component	2	36	35	34	-1
	GO:0008219	cell death	biological_process	531	36	33	-495	-3
	GO:0007389	pattern specification process	biological_process	0	37	33	37	-4
	GO:0010118	stomatal movement	biological_process	0	32	32	32	0
	GO:0005200	structural constituent of cytoskeleton	molecular_function	0	33	31	33	-2
	GO:0017056	structural constituent of nuclear pore	molecular_function	4	35	31	31	-4
	GO:0006955	immune response	biological_process	5	25	27	20	2
	GO:0009845	seed germination	biological_process	0	28	27	28	-1
	GO:0008283	cell population proliferation	biological_process	6	23	26	17	3
	GO:0045158	electron transporter, transferring electrons within cytochrome b6/f complex of photosystem II activity	molecular_function	0	4	26	4	22
	GO:0140318	protein transporter activity	molecular_function	17	30	26	13	-4
	GO:0042995	cell projection	cellular_component	0	25	25	25	0
	GO:0010287	plastoglobule	cellular_component	0	22	24	22	2
	GO:0030545	signaling receptor regulator activity	molecular_function	6	14	24	8	10
	GO:1990748	cellular detoxification	biological_process	2	23	23	21	0
	GO:0000940	outer kinetochore	cellular_component	0	33	23	33	-10
	GO:0036452	ESCRT complex	cellular_component	0	21	21	21	0
	GO:0005852	eukaryotic translation initiation factor 3 complex	cellular_component	2	19	20	17	1
	GO:0008540	proteasome regulatory particle, base subcomplex	cellular_component	0	26	20	26	-6
	GO:0032300	mismatch repair complex	cellular_component	0	17	19	17	2
	GO:0031262	Ndc80 complex	cellular_component	0	28	19	28	-9
	GO:0072341	modified amino acid binding	molecular_function	5	17	18	12	1
	GO:0140029	exocytic process	biological_process	12	18	17	6	-1
	GO:0010073	meristem maintenance	biological_process	0	16	17	16	1
	GO:0005815	microtubule organizing center	cellular_component	5	15	17	10	2
	GO:0098552	side of membrane	cellular_component	0	19	17	19	-2
	GO:0006903	vesicle targeting	biological_process	0	17	17	17	0
	GO:0048532	anatomical structure arrangement	biological_process	0	15	16	15	1
	GO:0070971	endoplasmic reticulum exit site	cellular_component	0	17	16	17	-1
	GO:0000407	phagophore assembly site	cellular_component	0	18	16	18	-2
	GO:0008541	proteasome regulatory particle, lid subcomplex	cellular_component	0	17	16	17	-1
	GO:0060590	ATPase regulator activity	molecular_function	4	14	15	10	1
	GO:0048471	perinuclear region of cytoplasm	cellular_component	0	14	15	14	1
	GO:0031977	thylakoid lumen	cellular_component	0	15	15	15	0
	GO:0032196	transposition	biological_process	0	6	15	6	9
	GO:0009986	cell surface	cellular_component	0	11	14	11	3
	GO:0031386	protein tag activity	molecular_function	0	16	14	16	-2
	GO:0016597	amino acid binding	molecular_function	33	15	13	-18	-2
	GO:0051606	detection of stimulus	biological_process	0	17	13	17	-4
	GO:0009292	horizontal gene transfer	biological_process	0	6	13	6	7
	GO:0009524	phragmoplast	cellular_component	0	13	13	13	0
	GO:0016251	RNA polymerase II general transcription initiation factor activity	molecular_function	0	7	13	7	6
	GO:0051410	detoxification of nitrogen compound	biological_process	0	7	12	7	5
	GO:0043934	sporulation	biological_process	0	8	12	8	4
	GO:0007163	establishment or maintenance of cell polarity	biological_process	0	11	11	11	0
	GO:0098727	maintenance of cell number	biological_process	0	11	11	11	0
	GO:0009561	megagametogenesis	biological_process	0	13	11	13	-2
	GO:0007155	cell adhesion	biological_process	17	9	10	-8	1
	GO:0022611	dormancy process	biological_process	0	12	10	12	-2
	GO:0005851	eukaryotic translation initiation factor 2B complex	cellular_component	0	15	10	15	-5
	GO:0009566	fertilization	biological_process	0	7	10	7	3
	GO:0042555	MCM complex	cellular_component	0	10	10	10	0
	GO:0009846	pollen germination	biological_process	0	9	10	9	1
	GO:0019773	proteasome core complex, alpha-subunit complex	cellular_component	0	11	10	11	-1
	GO:0005199	structural constituent of cell wall	molecular_function	2	6	10	4	4
	GO:0009838	abscission	biological_process	0	5	9	5	4
	GO:0001906	cell killing	biological_process	1	6	9	5	3
	GO:0141060	disruption of anatomical structure in another organism	biological_process	1	6	9	5	3
	GO:0045177	apical part of cell	cellular_component	0	7	8	7	1
	GO:0005885	Arp2/3 protein complex	cellular_component	0	12	8	12	-4
	GO:0048870	cell motility	biological_process	10	5	8	-5	3
	GO:0000146	microfilament motor activity	molecular_function	0	11	8	11	-3
	GO:0034399	nuclear periphery	cellular_component	0	9	8	9	-1
	GO:0140414	phosphopantetheine-dependent carrier activity	molecular_function	13	6	8	-7	2
	GO:0051192	prosthetic group binding	molecular_function	13	6	8	-7	2
	GO:0032153	cell division site	cellular_component	0	7	7	7	0
	GO:0032963	collagen metabolic process	biological_process	0	3	7	3	4
	GO:0016272	prefoldin complex	cellular_component	4	8	7	4	-1
	GO:0090734	site of DNA damage	cellular_component	0	7	7	7	0
	GO:0009504	cell plate	cellular_component	0	7	6	7	-1
	GO:0008278	cohesin complex	cellular_component	0	10	6	10	-4
	GO:0000796	condensin complex	cellular_component	0	8	6	8	-2
	GO:0033061	DNA recombinase mediator complex	cellular_component	0	5	6	5	1
	GO:0000408	EKC/KEOPS complex	cellular_component	0	4	6	4	2
	GO:0000930	gamma-tubulin complex	cellular_component	0	7	6	7	-1
	GO:0016530	metallochaperone activity	molecular_function	1	5	6	4	1
	GO:0071941	nitrogen cycle metabolic process	biological_process	3	6	6	3	0
	GO:0016363	nuclear matrix	cellular_component	0	5	6	5	1
	GO:0000808	origin recognition complex	cellular_component	3	6	6	3	0
	GO:0051189	prosthetic group metabolic process	biological_process	8	7	6	-1	-1
	GO:0031209	SCAR complex	cellular_component	0	4	6	4	2
	GO:0030427	site of polarized growth	cellular_component	0	6	6	6	0
	GO:0000922	spindle pole	cellular_component	5	7	6	2	-1
	GO:0044403	biological process involved in symbiotic interaction	biological_process	1	5	5	4	0
	GO:0032451	demethylase activity	molecular_function	0	8	5	8	-3
	GO:0005850	eukaryotic translation initiation factor 2 complex	cellular_component	2	5	5	3	0
	GO:0010014	meristem initiation	biological_process	0	4	5	4	1
	GO:0055046	microgametogenesis	biological_process	0	6	5	6	-1
	GO:0005344	oxygen carrier activity	molecular_function	0	2	5	2	3
	GO:0009574	preprophase band	cellular_component	0	2	5	2	3
	GO:0140597	protein carrier chaperone	molecular_function	0	5	5	5	0
	GO:0000974	Prp19 complex	cellular_component	0	4	5	4	1
	GO:0010319	stromule	cellular_component	0	4	5	4	1
	GO:0032432	actin filament bundle	cellular_component	0	2	4	2	2
	GO:1990298	bub1-bub3 complex	cellular_component	0	3	4	3	1
	GO:1990110	callus formation	biological_process	0	2	4	2	2
	GO:0060187	cell pole	cellular_component	0	5	4	5	-1
	GO:0070988	demethylation	biological_process	0	5	4	5	-1
	GO:0005663	DNA replication factor C complex	cellular_component	0	5	4	5	-1
	GO:0005854	nascent polypeptide-associated complex	cellular_component	0	5	4	5	-1
	GO:0032777	piccolo histone acetyltransferase complex	cellular_component	0	3	4	3	1
	GO:2001057	reactive nitrogen species metabolic process	biological_process	2	5	4	3	-1
	GO:1990112	RQC complex	cellular_component	0	3	4	3	1
	GO:0051233	spindle midzone	cellular_component	0	4	4	4	0
	GO:0099086	synaptonemal structure	cellular_component	0	4	4	4	0
	GO:0003008	system process	biological_process	4	4	4	0	0
	GO:0042330	taxis	biological_process	1	7	4	6	-3
	GO:0031252	cell leading edge	cellular_component	0	3	3	3	0
	GO:0009975	cyclase activity	molecular_function	6	6	3	0	-3
	GO:0005853	eukaryotic translation elongation factor 1 complex	cellular_component	3	3	3	0	0
	GO:0031256	leading edge membrane	cellular_component	0	3	3	3	0
	GO:0050879	multicellular organismal movement	biological_process	0	5	3	5	-2
	GO:0036402	proteasome-activating activity	molecular_function	0	3	3	3	0
	GO:0043335	protein unfolding	biological_process	0	5	3	5	-2
	GO:0018444	translation release factor complex	cellular_component	0	2	3	2	1
	GO:0046794	transport of virus	biological_process	0	3	3	3	0
	GO:0043176	amine binding	molecular_function	0	2	2	2	0
	GO:0033186	CAF-1 complex	cellular_component	0	1	2	1	1
	GO:0048226	Casparian strip	cellular_component	0	2	2	2	0
	GO:0061687	detoxification of inorganic compound	biological_process	0	3	2	3	-1
	GO:0150005	enzyme activator complex	cellular_component	3	3	2	0	-1
	GO:0008290	F-actin capping protein complex	cellular_component	2	2	2	0	0
	GO:0010022	meristem determinacy	biological_process	0	2	2	2	0
	GO:1990752	microtubule end	cellular_component	0	3	2	3	-1
	GO:0048871	multicellular organismal-level homeostasis	biological_process	0	2	2	2	0
	GO:0044232	organelle membrane contact site	cellular_component	0	1	2	1	1
	GO:0046484	oxazole or thiazole metabolic process	biological_process	0	2	2	2	0
	GO:0042597	periplasmic space	cellular_component	1	2	2	1	0
	GO:0009510	plasmodesmatal desmotubule	cellular_component	0	0	2	0	2
	GO:0097255	R2TP complex	cellular_component	0	2	2	2	0
	GO:0097196	Shu complex	cellular_component	0	2	2	2	0
	GO:0043036	starch grain	cellular_component	0	3	2	3	-1
	GO:0097164	ammonium ion metabolic process	biological_process	0	1	1	1	0
	GO:0061574	ASAP complex	cellular_component	0	1	1	1	0
	GO:0045178	basal part of cell	cellular_component	0	1	1	1	0
	GO:1990745	EARP complex	cellular_component	0	4	1	4	-3
	GO:0072379	ER membrane insertion complex	cellular_component	0	1	1	1	0
	GO:0009542	granum	cellular_component	0	1	1	1	0
	GO:0000417	HIR complex	cellular_component	0	1	1	1	0
	GO:0002252	immune effector process	biological_process	0	1	1	1	0
	GO:0080190	lateral growth	biological_process	0	1	1	1	0
	GO:1990811	MWP complex	cellular_component	0	0	1	0	1
	GO:1904091	non-ribosomal peptide synthetase activity	molecular_function	1	2	1	1	-1
	GO:0031074	nucleocytoplasmic transport complex	cellular_component	0	3	1	3	-2
	GO:0061783	peptidoglycan muralytic activity	molecular_function	0	1	1	1	0
	GO:0061908	phagophore	cellular_component	0	1	1	1	0
	GO:0036166	phenotypic switching	biological_process	0	1	1	1	0
	GO:0031409	pigment binding	molecular_function	0	1	1	1	0
	GO:0019774	proteasome core complex, beta-subunit complex	cellular_component	0	2	1	2	-1
	GO:0022413	reproductive process in single-celled organism	biological_process	0	1	1	1	0
	GO:0034337	RNA folding	biological_process	0	1	1	1	0
	GO:0001181	RNA polymerase I general transcription initiation factor activity	molecular_function	0	3	1	3	-2
	GO:0000995	RNA polymerase III general transcription initiation factor activity	molecular_function	0	1	1	1	0
	GO:1990423	RZZ complex	cellular_component	0	1	1	1	0
	GO:0035859	Seh1-associated complex	cellular_component	0	1	1	1	0
	GO:0055087	Ski complex	cellular_component	0	1	1	1	0
	GO:0061927	TOC-TIC supercomplex I	cellular_component	0	1	1	1	0
	GO:0019079	viral genome replication	biological_process	0	1	1	1	0
	GO:0019058	viral life cycle	biological_process	0	1	1	1	0
	GO:0046786	viral replication complex formation and maintenance	biological_process	0	1	1	1	0
	GO:0016999	antibiotic metabolic process	biological_process	26	0	0	-26	0
	GO:0019954	asexual reproduction	biological_process	0	1	0	1	-1
	GO:0019835	cytolysis	biological_process	3	1	0	-2	-1
	GO:0050840	extracellular matrix binding	molecular_function	0	1	0	1	-1
	GO:0030076	light-harvesting complex	cellular_component	5	0	0	-5	0
	GO:0005652	nuclear lamina	cellular_component	0	2	0	2	-2
	GO:0000156	phosphorelay response regulator activity	molecular_function	47	0	0	-47	0
	GO:0007585	respiratory gaseous exchange by respiratory system	biological_process	3	0	0	-3	0
	GO:0051775	response to redox state	biological_process	0	1	0	1	-1
	GO:0003711	transcription elongation factor activity	molecular_function	7	0	0	-7	0

## Sheet: Table_S3
	Table S3. The brief information of the consensus sequence of 'PN40024' genomes (PN4_2022 and PN4_8×_2007)
		PN4_2022			PN4_8×_2007
	Chr. number	Chr. Length (Mb)	Gene account	Number of supercontigs	Chr. Length (Mb)	Gene account	Number of supercontigs	Length difference (Mb)
	Chr01	27.7836	1651	1	15.6308	1146	1	12.1528
	Chr02	20.8742	1289	1	17.6034	1042	14	3.27078
	Chr03	23.3488	1283	2	10.1869	867	4	13.1619
	Chr04	25.9478	1725	1	19.2931	1412	13	6.65469
	Chr05	26.9051	1786	1	23.4283	1459	10	3.47677
	Chr06	24.4662	1580	1	24.1489	1479	10	0.317308
	Chr07	31.6568	2208	1	15.2337	1246	9	16.4231
	Chr08	23.754	1651	2	21.5572	1609	9	2.19677
	Chr09	24.3228	1378	1	16.5322	1007	5	7.7906
	Chr10	27.362	1672	1	9.64704	513	6	17.7149
	Chr11	20.0336	1347	1	13.9363	942	2	6.09731
	Chr12	24.7048	1564	1	18.5408	1222	9	6.16396
	Chr13	29.7873	1707	1	15.1919	1122	9	14.5954
	Chr14	30.4249	1873	1	19.4804	1494	3	10.9444
	Chr15	23.6048	1207	2	7.69361	465	0	15.9111
	Chr16	25.3261	1361	4	8.15885	529	0	17.1673
	Chr17	19.9525	1336	2	13.0591	1026	6	6.89337
	Chr18	36.6539	2386	3	19.6913	1651	5	16.9627
	Chr19	27.2095	1437	2	14.0718	958	4	13.1377
	Chr_unanchored	37.3	1029	/	154.884	7224	/	/
	Chr01_random	/	/	/	5.49619	379	/	/
	Chr02_random	/	/	/	0.060809	1	/	/
	Chr03_random	/	/	/	1.34327	67	/	/
	Chr07_random	/	/	/	0.176143	8	/	/
	Chr08_random	/	/	/	0.012125	2	/	/
	Chr10_random	/	/	/	2.20635	164	/	/
	chr11_random	/	/	/	1.95841	91	/	/
	chr12_random	/	/	/	2.82641	82	/	/
	chr13_random	/	/	/	1.5804	107	/	/
	chr14_random	/	/	/	5.43243	174	/	/
	chr15_random	/	/	/	4.29758	307	/	/
	chr16_random	/	/	/	4.52441	228	/	/
	chr17_random	/	/	/	1.76301	40	/	/
	chr18_random	/	/	/	5.94919	280	/	/
	chr19_random	/	/	/	1.91252	91	/	/
	Chromosomes	494.12	30441	/	303.09	21189	/	191.03
	Total	531.419	31470	/	497.51	30434	/	33.9087

## Sheet: Table_S4
	Table S4. The alignment between PN4_8x_2007 random sequences and PN4_2022 chromosome sequences
	Number	Chr. number of PN4_8x_2007	Start site in PN4_8x_2007	End site in PN4_8x_2007	Chr. number of PN4_2022	Start site in PN4_2022	End site in PN4_2022	Length (bp)
	1	chr01_random	114	8148	GrapePN4_p_chr01	8757282	8749405	7878
	2	chr01_random	17136	30236	GrapePN4_p_chr01	8740476	8727361	13116
	3	chr01_random	32849	33983	GrapePN4_p_chr01	8724748	8723614	1135
	4	chr01_random	34294	41504	GrapePN4_p_chr01	8723303	8716093	7211
	5	chr01_random	45192	56952	GrapePN4_p_chr01	8712406	8700650	11757
	6	chr01_random	57210	58264	GrapePN4_p_chr01	8700392	8699338	1055
	7	chr01_random	63901	65368	GrapePN4_p_chr01	8693803	8692336	1468
	8	chr01_random	65722	69349	GrapePN4_p_chr01	8691982	8688356	3627
	9	chr01_random	69989	73734	GrapePN4_p_chr01	8687716	8683987	3730
	10	chr01_random	74236	81066	GrapePN4_p_chr01	8683557	8676727	6831
	11	chr01_random	84157	87182	GrapePN4_p_chr01	8673636	8670611	3026
	12	chr01_random	87450	92240	GrapePN4_p_chr01	8670343	8665555	4789
	13	chr01_random	97607	103588	GrapePN4_p_chr01	8660188	8654207	5982
	14	chr01_random	103887	119038	GrapePN4_p_chr01	8653908	8638757	15152
	15	chr01_random	125897	127200	GrapePN4_p_chr01	8631400	8630097	1304
	16	chr01_random	127507	134129	GrapePN4_p_chr01	8629790	8623168	6623
	17	chr01_random	134485	135439	GrapePN4_p_chr01	8622812	8621858	955
	18	chr01_random	135933	137841	GrapePN4_p_chr01	8621364	8619458	1907
	19	chr01_random	138249	140878	GrapePN4_p_chr01	8619050	8616421	2630
	20	chr01_random	141757	145162	GrapePN4_p_chr01	8615542	8612137	3406
	21	chr01_random	147654	170706	GrapePN4_p_chr01	8609645	8586593	23053
	22	chr01_random	171053	174579	GrapePN4_p_chr01	8586246	8582720	3527
	23	chr01_random	174930	186034	GrapePN4_p_chr01	8582369	8571265	11105
	24	chr01_random	186318	209454	GrapePN4_p_chr01	8570981	8547845	23137
	25	chr01_random	209862	214886	GrapePN4_p_chr01	8547437	8542414	5024
	26	chr01_random	216795	232438	GrapePN4_p_chr01	8540505	8524863	15643
	27	chr01_random	232740	243051	GrapePN4_p_chr01	8524561	8514251	10311
	28	chr01_random	246573	252779	GrapePN4_p_chr01	8510866	8504660	6207
	29	chr01_random	254134	259154	GrapePN4_p_chr01	8503305	8498285	5021
	30	chr01_random	259535	273093	GrapePN4_p_chr01	8497904	8484345	13560
	31	chr01_random	273500	277803	GrapePN4_p_chr01	8483938	8479635	4304
	32	chr01_random	278847	312306	GrapePN4_p_chr01	8478644	8445187	33458
	33	chr01_random	313030	314194	GrapePN4_p_chr01	8444463	8443299	1165
	34	chr01_random	320464	324586	GrapePN4_p_chr01	8436947	8432825	4123
	35	chr01_random	324876	330326	GrapePN4_p_chr01	8432535	8427085	5451
	36	chr01_random	331119	332966	GrapePN4_p_chr01	8426292	8424445	1848
	37	chr01_random	335200	352098	GrapePN4_p_chr01	8422211	8405327	16885
	38	chr01_random	355040	375158	GrapePN4_p_chr01	8402385	8382267	20119
	39	chr01_random	375428	378459	GrapePN4_p_chr01	8381997	8378966	3032
	40	chr01_random	378768	379494	GrapePN4_p_chr01	8378657	8377931	727
	41	chr01_random	380166	380912	GrapePN4_p_chr01	8377259	8376513	747
	42	chr01_random	381260	391098	GrapePN4_p_chr01	8376165	8366327	9839
	43	chr01_random	392894	399581	GrapePN4_p_chr01	8364531	8357844	6688
	44	chr01_random	399910	422817	GrapePN4_p_chr01	8357361	8334455	22907
	45	chr01_random	423086	423886	GrapePN4_p_chr01	8334186	8333386	801
	46	chr01_random	424163	426609	GrapePN4_p_chr01	8333109	8330663	2447
	47	chr01_random	427467	444349	GrapePN4_p_chr01	8329805	8312923	16883
	48	chr01_random	444837	453314	GrapePN4_p_chr01	8312435	8303958	8478
	49	chr01_random	454477	479983	GrapePN4_p_chr01	8302932	8277427	25506
	50	chr01_random	480500	484911	GrapePN4_p_chr01	8276910	8272500	4411
	51	chr01_random	485260	499177	GrapePN4_p_chr01	8272475	8258558	13918
	52	chr01_random	501266	520916	GrapePN4_p_chr01	8256472	8236822	19651
	53	chr01_random	525822	526772	GrapePN4_p_chr01	8231918	8230968	951
	54	chr01_random	526872	528271	GrapePN4_p_chr01	8231470	8230071	1400
	55	chr01_random	529268	555475	GrapePN4_p_chr01	8228801	8202594	26208
	56	chr01_random	556474	565542	GrapePN4_p_chr01	8201595	8192527	9069
	57	chr01_random	566249	573401	GrapePN4_p_chr01	8191820	8184668	7153
	58	chr01_random	573758	575929	GrapePN4_p_chr01	8184311	8182140	2172
	59	chr01_random	577952	585932	GrapePN4_p_chr01	8180117	8172137	7981
	60	chr01_random	586588	597039	GrapePN4_p_chr01	8171481	8161030	10452
	61	chr01_random	600453	606107	GrapePN4_p_chr01	8157616	8151962	5655
	62	chr01_random	606427	631974	GrapePN4_p_chr01	8151642	8126095	25548
	63	chr01_random	632680	672581	GrapePN4_p_chr01	8125389	8085490	39900
	64	chr01_random	672842	728481	GrapePN4_p_chr01	8085229	8029591	55639
	65	chr01_random	718216	724393	GrapePN4_p_chr01	8018586	8012429	6158
	66	chr01_random	725338	728481	GrapePN4_p_chr01	8020749	8017606	3144
	67	chr01_random	730549	735046	GrapePN4_p_chr01	8016242	8011745	4498
	68	chr01_random	735435	746342	GrapePN4_p_chr01	8011356	8000426	10931
	69	chr01_random	747308	751915	GrapePN4_p_chr01	7999460	7994853	4608
	70	chr01_random	752518	769866	GrapePN4_p_chr01	7994250	7976903	17348
	71	chr01_random	770241	780689	GrapePN4_p_chr01	7976587	7966139	10449
	72	chr01_random	780958	784415	GrapePN4_p_chr01	7965870	7962413	3458
	73	chr01_random	796253	805813	GrapePN4_p_chr01	7950192	7940671	9522
	74	chr01_random	806727	818076	GrapePN4_p_chr01	7939757	7928408	11350
	75	chr01_random	818945	866044	GrapePN4_p_chr01	7927539	7880620	46920
	76	chr01_random	866775	869740	GrapePN4_p_chr01	7879889	7876925	2965
	77	chr01_random	874687	894933	GrapePN4_p_chr01	7872184	7851938	20247
	78	chr01_random	896295	909827	GrapePN4_p_chr01	7850576	7837044	13533
	79	chr01_random	914723	916025	GrapePN4_p_chr01	7832150	7830848	1303
	80	chr01_random	919883	927909	GrapePN4_p_chr01	7824152	7816126	8027
	81	chr01_random	928761	930747	GrapePN4_p_chr01	7815274	7813288	1987
	82	chr01_random	931454	933656	GrapePN4_p_chr01	7812581	7810379	2203
	83	chr01_random	933942	949762	GrapePN4_p_chr01	7810093	7794469	15625
	84	chr01_random	952406	961932	GrapePN4_p_chr01	7791825	7782299	9527
	85	chr01_random	963176	963868	GrapePN4_p_chr01	7781055	7780363	693
	86	chr01_random	967170	982833	GrapePN4_p_chr01	7777061	7761398	15664
	87	chr01_random	983568	1006595	GrapePN4_p_chr01	7760663	7737636	23028
	88	chr01_random	1006888	1015978	GrapePN4_p_chr01	7737343	7728253	9091
	89	chr01_random	1017409	1021446	GrapePN4_p_chr01	7726822	7722785	4038
	90	chr01_random	1022291	1024889	GrapePN4_p_chr01	7721940	7719342	2599
	91	chr01_random	1025654	1030729	GrapePN4_p_chr01	7718577	7713506	5072
	92	chr01_random	1033684	1038789	GrapePN4_p_chr01	7710553	7705448	5106
	93	chr01_random	1038885	1039389	GrapePN4_p_chr01	7704324	7703820	505
	94	chr01_random	1040089	1052745	GrapePN4_p_chr01	7703120	7690464	12657
	95	chr01_random	1053069	1061094	GrapePN4_p_chr01	7690140	7682246	7895
	96	chr01_random	1062170	1072515	GrapePN4_p_chr01	13024249	13013904	10346
	97	chr01_random	1072979	1076448	GrapePN4_p_chr01	13013440	13009971	3470
	98	chr01_random	1078430	1081724	GrapePN4_p_chr01	13007989	13004695	3295
	99	chr01_random	1106021	1122217	GrapePN4_p_chr01	12981893	12965697	16197
	100	chr01_random	1122559	1129748	GrapePN4_p_chr01	12965355	12958267	7089
	101	chr01_random	1131462	1135894	GrapePN4_p_chr01	12957216	12952784	4433
	102	chr01_random	1136145	1144169	GrapePN4_p_chr01	12952533	12944509	8025
	103	chr01_random	1144501	1146256	GrapePN4_p_chr01	12944177	12942423	1755
	104	chr01_random	1146507	1147180	GrapePN4_p_chr01	12942172	12941499	674
	105	chr01_random	1147976	1150619	GrapePN4_p_chr01	12940703	12938060	2644
	106	chr01_random	1155252	1164282	GrapePN4_p_chr01	12933858	12924832	9027
	107	chr01_random	1164697	1166971	GrapePN4_p_chr01	12924417	12922143	2275
	108	chr01_random	1167470	1169037	GrapePN4_p_chr01	12921644	12920077	1568
	109	chr01_random	1169441	1170595	GrapePN4_p_chr01	12919673	12918519	1155
	110	chr01_random	1172094	1172808	GrapePN4_p_chr01	12917020	12916306	715
	111	chr01_random	1173248	1174126	GrapePN4_p_chr01	12915866	12914988	879
	112	chr01_random	1174390	1181543	GrapePN4_p_chr01	12914724	12907571	7154
	113	chr01_random	1187389	1188114	GrapePN4_p_chr01	12901725	12901000	726
	114	chr01_random	1188953	1193703	GrapePN4_p_chr01	12900161	12895411	4751
	115	chr01_random	1194132	1197725	GrapePN4_p_chr01	12894982	12891389	3594
	116	chr01_random	1198917	1205501	GrapePN4_p_chr01	12890197	12883613	6585
	117	chr01_random	1216084	1234420	GrapePN4_p_chr01	12872794	12854460	18335
	118	chr01_random	1236746	1254352	GrapePN4_p_chr01	12852224	12834619	17606
	119	chr01_random	1254813	1273369	GrapePN4_p_chr01	12834158	12815602	18557
	120	chr01_random	1273963	1285201	GrapePN4_p_chr01	12815008	12803770	11239
	121	chr01_random	1285681	1307756	GrapePN4_p_chr01	12803290	12781215	22076
	122	chr01_random	1308243	1314609	GrapePN4_p_chr01	12780728	12774363	6366
	123	chr01_random	1315556	1316242	GrapePN4_p_chr01	12773416	12772730	687
	124	chr01_random	1316944	1321177	GrapePN4_p_chr01	12772028	12767795	4234
	125	chr01_random	1321546	1322626	GrapePN4_p_chr01	12767426	12766346	1081
	126	chr01_random	1324286	1337797	GrapePN4_p_chr01	12764686	12751175	13512
	127	chr01_random	1338787	1361753	GrapePN4_p_chr01	12750185	12727219	22967
	128	chr01_random	1362259	1377747	GrapePN4_p_chr01	12726713	12711225	15489
	129	chr01_random	1378196	1402491	GrapePN4_p_chr01	12710776	12686481	24296
	130	chr01_random	1403423	1414985	GrapePN4_p_chr01	12685549	12673987	11563
	131	chr01_random	1416232	1422318	GrapePN4_p_chr01	12672740	12666656	6085
	132	chr01_random	1422702	1423842	GrapePN4_p_chr01	12666272	12665132	1141
	133	chr01_random	1427624	1428407	GrapePN4_p_chr01	12661350	12660567	784
	134	chr01_random	1428988	1432610	GrapePN4_p_chr01	12659986	12656364	3623
	135	chr01_random	1433059	1440923	GrapePN4_p_chr01	12655915	12648051	7865
	136	chr01_random	1446410	1456423	GrapePN4_p_chr01	12643235	12633222	10014
	137	chr01_random	1511314	1539166	GrapePN4_p_chr01	12618770	12590918	27853
	138	chr01_random	1539695	1560535	GrapePN4_p_chr01	12590389	12569644	20746
	139	chr01_random	1562072	1568683	GrapePN4_p_chr01	12568109	12561498	6612
	140	chr01_random	1570075	1599826	GrapePN4_p_chr01	12560666	12530915	29752
	141	chr01_random	1597372	1598537	GrapePN4_p_chr01	12526633	12525467	1167
	142	chr01_random	1605008	1606366	GrapePN4_p_chr01	12524590	12523232	1359
	143	chr01_random	1606799	1609947	GrapePN4_p_chr01	12522741	12519593	3149
	144	chr01_random	1610367	1640750	GrapePN4_p_chr01	12519173	12488881	30293
	145	chr01_random	1643774	1644438	GrapePN4_p_chr01	12485857	12485193	665
	146	chr01_random	1644886	1646246	GrapePN4_p_chr01	12484745	12483385	1361
	147	chr01_random	1647170	1668405	GrapePN4_p_chr01	12482461	12461226	21236
	148	chr01_random	1669278	1695411	GrapePN4_p_chr01	12460353	12434221	26133
	149	chr01_random	1696175	1700139	GrapePN4_p_chr01	12433513	12429623	3891
	150	chr01_random	1700676	1703095	GrapePN4_p_chr01	12429050	12426631	2420
	151	chr01_random	1704635	1725566	GrapePN4_p_chr01	12425230	12404299	20932
	152	chr01_random	1726937	1731377	GrapePN4_p_chr01	12402928	12398488	4441
	153	chr01_random	1732409	1745275	GrapePN4_p_chr01	12397456	12384584	12873
	154	chr01_random	1746346	1767423	GrapePN4_p_chr01	12383513	12362436	21078
	155	chr01_random	1767873	1777302	GrapePN4_p_chr01	12361986	12352557	9430
	156	chr01_random	1777574	1807397	GrapePN4_p_chr01	12352285	12322462	29824
	157	chr01_random	1808084	1812212	GrapePN4_p_chr01	12321775	12317647	4129
	158	chr01_random	1812934	1814458	GrapePN4_p_chr01	12316925	12315401	1525
	159	chr01_random	1814893	1827935	GrapePN4_p_chr01	12314966	12301924	13043
	160	chr01_random	1828298	1830855	GrapePN4_p_chr01	12301561	12299004	2558
	161	chr01_random	1831464	1843373	GrapePN4_p_chr01	12298395	12286680	11716
	162	chr01_random	1844567	1849438	GrapePN4_p_chr01	12285671	12280800	4872
	163	chr01_random	1850264	1852345	GrapePN4_p_chr01	12279974	12277893	2082
	164	chr01_random	1853182	1863495	GrapePN4_p_chr01	12277056	12266743	10314
	165	chr01_random	1867600	1868284	GrapePN4_p_chr01	12264056	12263372	685
	166	chr01_random	1870102	1877632	GrapePN4_p_chr01	12261554	12254025	7530
	167	chr01_random	1885941	1890650	GrapePN4_p_chr01	12245720	12241011	4710
	168	chr01_random	1891500	1892016	GrapePN4_p_chr01	12240161	12239645	517
	169	chr01_random	1893483	1900051	GrapePN4_p_chr01	12238178	12231610	6569
	170	chr01_random	1902314	1912260	GrapePN4_p_chr01	12229347	12219403	9945
	171	chr01_random	1923940	1958347	GrapePN4_p_chr01	12207724	12173339	34386
	172	chr01_random	1961498	1962469	GrapePN4_p_chr01	12170188	12169217	972
	173	chr01_random	1962930	1964555	GrapePN4_p_chr01	12168756	12167131	1626
	174	chr01_random	1965369	1966512	GrapePN4_p_chr01	12166317	12165174	1144
	175	chr01_random	1967170	1970574	GrapePN4_p_chr01	12164516	12161112	3405
	176	chr01_random	1972344	1975285	GrapePN4_p_chr01	12159342	12156401	2942
	177	chr01_random	1975536	1985074	GrapePN4_p_chr01	12156150	12146612	9539
	178	chr01_random	1985357	2001222	GrapePN4_p_chr01	12146329	12130492	15838
	179	chr01_random	2002204	2006125	GrapePN4_p_chr01	12129510	12125589	3922
	180	chr01_random	2008919	2020269	GrapePN4_p_chr01	12122798	12111448	11351
	181	chr01_random	2020738	2031349	GrapePN4_p_chr01	12110979	12100368	10612
	182	chr01_random	2031953	2047425	GrapePN4_p_chr01	12099764	12084292	15473
	183	chr01_random	2047694	2053105	GrapePN4_p_chr01	12084023	12078612	5412
	184	chr01_random	2055948	2058478	GrapePN4_p_chr01	12075769	12073239	2531
	185	chr01_random	2058747	2059436	GrapePN4_p_chr01	12072970	12072281	690
	186	chr01_random	2059737	2062316	GrapePN4_p_chr01	12071980	12069401	2580
	187	chr01_random	2063480	2067236	GrapePN4_p_chr01	12068237	12064481	3757
	188	chr01_random	2067790	2071574	GrapePN4_p_chr01	12063927	12060146	3782
	189	chr01_random	2072552	2094734	GrapePN4_p_chr01	12059170	12036988	22183
	190	chr01_random	2095073	2102908	GrapePN4_p_chr01	12036649	12028814	7836
	191	chr01_random	2105890	2110817	GrapePN4_p_chr01	12025833	12020906	4928
	192	chr01_random	2111149	2116537	GrapePN4_p_chr01	12020574	12015186	5389
	193	chr01_random	2116845	2125830	GrapePN4_p_chr01	12014879	12006013	8867
	194	chr01_random	2127043	2128400	GrapePN4_p_chr01	12004884	12003527	1358
	195	chr01_random	2129326	2133235	GrapePN4_p_chr01	12002601	11998692	3910
	196	chr01_random	2134267	2140394	GrapePN4_p_chr01	11997660	11991533	6128
	197	chr01_random	2143761	2147660	GrapePN4_p_chr01	11988166	11984267	3900
	198	chr01_random	2149126	2152483	GrapePN4_p_chr01	11982801	11979445	3357
	199	chr01_random	2155675	2164000	GrapePN4_p_chr01	11976253	11967928	8326
	200	chr01_random	2165207	2167592	GrapePN4_p_chr01	11966834	11964449	2386
	201	chr01_random	2167946	2168601	GrapePN4_p_chr01	11964095	11963440	656
	202	chr01_random	2170845	2172903	GrapePN4_p_chr01	11961196	11959138	2059
	203	chr01_random	2173401	2179015	GrapePN4_p_chr01	11958640	11953026	5615
	204	chr01_random	2179272	2197852	GrapePN4_p_chr01	11952769	11933984	18786
	205	chr01_random	2200208	2200869	GrapePN4_p_chr01	11931628	11930967	662
	206	chr01_random	2201528	2205455	GrapePN4_p_chr01	11930308	11926381	3928
	207	chr01_random	2205773	2208646	GrapePN4_p_chr01	11926063	11923190	2874
	208	chr01_random	2209058	2230575	GrapePN4_p_chr01	11922778	11901263	21516
	209	chr01_random	2240295	2242614	GrapePN4_p_chr01	11891546	11889227	2320
	210	chr01_random	2243817	2247843	GrapePN4_p_chr01	11888580	11884554	4027
	211	chr01_random	2248681	2255120	GrapePN4_p_chr01	11883761	11877322	6440
	212	chr01_random	2255447	2263299	GrapePN4_p_chr01	11876995	11869143	7853
	213	chr01_random	2263622	2268053	GrapePN4_p_chr01	11868820	11864389	4432
	214	chr01_random	2268412	2280174	GrapePN4_p_chr01	11864030	11852268	11763
	215	chr01_random	2280479	2281287	GrapePN4_p_chr01	11852252	11851444	809
	216	chr01_random	2281834	2294660	GrapePN4_p_chr01	11850897	11838071	12827
	217	chr01_random	2294977	2298109	GrapePN4_p_chr01	11837754	11834622	3133
	218	chr01_random	2300954	2303674	GrapePN4_p_chr01	11831777	11829057	2721
	219	chr01_random	2303952	2308490	GrapePN4_p_chr01	11828779	11824241	4539
	220	chr01_random	2308947	2330619	GrapePN4_p_chr01	11823784	11802114	21671
	221	chr01_random	2331280	2339932	GrapePN4_p_chr01	11801453	11792801	8653
	222	chr01_random	2340577	2357443	GrapePN4_p_chr01	11792156	11775326	16831
	223	chr01_random	2359065	2361177	GrapePN4_p_chr01	11773704	11771592	2113
	224	chr01_random	2364222	2365022	GrapePN4_p_chr01	11768547	11767747	801
	225	chr01_random	2365497	2367170	GrapePN4_p_chr01	11767272	11765599	1674
	226	chr01_random	2368034	2376657	GrapePN4_p_chr01	11764734	11756112	8623
	227	chr01_random	2379577	2381821	GrapePN4_p_chr01	11753192	11750948	2245
	228	chr01_random	2383538	2397577	GrapePN4_p_chr01	11749231	11735192	14040
	229	chr01_random	2398081	2400745	GrapePN4_p_chr01	11734688	11732024	2665
	230	chr01_random	2401078	2403709	GrapePN4_p_chr01	11731691	11729060	2632
	231	chr01_random	2404126	2410654	GrapePN4_p_chr01	11728643	11722115	6529
	232	chr01_random	2410984	2418876	GrapePN4_p_chr01	11721785	11713895	7891
	233	chr01_random	2419589	2422671	GrapePN4_p_chr01	11710461	11707379	3083
	234	chr01_random	2423081	2430713	GrapePN4_p_chr01	11706969	11699337	7633
	235	chr01_random	2431034	2438634	GrapePN4_p_chr01	11699016	11691416	7601
	236	chr01_random	2440997	2442623	GrapePN4_p_chr01	11689053	11687427	1627
	237	chr01_random	2443759	2447711	GrapePN4_p_chr01	11686291	11682340	3952
	238	chr01_random	2448010	2455955	GrapePN4_p_chr01	11682041	11674096	7946
	239	chr01_random	2457432	2458462	GrapePN4_p_chr01	11672619	11671589	1031
	240	chr01_random	2459393	2463990	GrapePN4_p_chr01	11670658	11666066	4593
	241	chr01_random	2464465	2466220	GrapePN4_p_chr01	11665591	11663836	1756
	242	chr01_random	2466625	2468764	GrapePN4_p_chr01	11663431	11661292	2140
	243	chr01_random	2469091	2480214	GrapePN4_p_chr01	11660965	11649842	11124
	244	chr01_random	2481098	2497405	GrapePN4_p_chr01	11648958	11632651	16308
	245	chr01_random	2497918	2550746	GrapePN4_p_chr01	11632138	11579310	52829
	246	chr01_random	2551004	2555730	GrapePN4_p_chr01	11579052	11574326	4727
	247	chr01_random	2556186	2557298	GrapePN4_p_chr01	11573870	11572758	1113
	248	chr01_random	2557554	2570693	GrapePN4_p_chr01	11572480	11559341	13140
	249	chr01_random	2571218	2599089	GrapePN4_p_chr01	11558816	11530945	27872
	250	chr01_random	2599703	2603261	GrapePN4_p_chr01	11530331	11526773	3559
	251	chr01_random	2606431	2607382	GrapePN4_p_chr01	11523534	11522583	952
	252	chr01_random	2607982	2616988	GrapePN4_p_chr01	11521983	11512977	9007
	253	chr01_random	2625245	2627237	GrapePN4_p_chr01	11504923	11502931	1993
	254	chr01_random	2630450	2633015	GrapePN4_p_chr01	24942119	24939554	2566
	255	chr01_random	2630450	2633015	GrapePN4_p_chr01	25109909	25107351	2559
	256	chr01_random	2635157	2639880	GrapePN4_p_chr01	24937127	24932392	4736
	257	chr01_random	2641339	2648494	GrapePN4_p_chr01	24930891	24923738	7154
	258	chr01_random	2646092	2648494	GrapePN4_p_chr01	25070227	25067826	2402
	259	chr01_random	2651013	2654824	GrapePN4_p_chr01	24921908	24918098	3811
	260	chr01_random	2659833	2669940	GrapePN4_p_chr01	24913090	24902986	10105
	261	chr01_random	2679436	2693397	GrapePN4_p_chr01	24893492	24879532	13961
	262	chr01_random	2693710	2703144	GrapePN4_p_chr01	24879219	24869787	9433
	263	chr01_random	2703418	2716882	GrapePN4_p_chr01	24869514	24856049	13466
	264	chr01_random	2717163	2728035	GrapePN4_p_chr01	24855768	24844902	10867
	265	chr01_random	2728717	2731216	GrapePN4_p_chr01	24845439	24842940	2500
	266	chr01_random	2735177	2741462	GrapePN4_p_chr01	24840072	24833787	6286
	267	chr01_random	2743888	2752873	GrapePN4_p_chr01	24831361	24822378	8984
	268	chr01_random	2753183	2767913	GrapePN4_p_chr01	24822068	24807338	14731
	269	chr01_random	2754532	2757533	GrapePN4_p_chr01	25058887	25055863	3025
	270	chr01_random	2757533	2767178	GrapePN4_p_chr01	25051821	25042156	9666
	271	chr01_random	2785071	2791100	GrapePN4_p_chr01	24790180	24784151	6030
	272	chr01_random	2795219	2807122	GrapePN4_p_chr01	24780032	24768129	11904
	273	chr01_random	2807420	2811530	GrapePN4_p_chr01	24767831	24763721	4111
	274	chr01_random	2818875	2835944	GrapePN4_p_chr01	24756378	24739311	17068
	275	chr01_random	2837118	2842597	GrapePN4_p_chr01	24738137	24732659	5479
	276	chr01_random	2846506	2864628	GrapePN4_p_chr01	24728750	24710628	18123
	277	chr01_random	2865498	2880844	GrapePN4_p_chr01	24709758	24694414	15345
	278	chr01_random	2884844	2891700	GrapePN4_p_chr01	24691115	24684332	6784
	279	chr01_random	2892277	2895256	GrapePN4_p_chr01	24683661	24680682	2980
	280	chr01_random	2895914	2898399	GrapePN4_p_chr01	24680024	24677539	2486
	281	chr01_random	2899534	2908053	GrapePN4_p_chr01	24676404	24667887	8518
	282	chr01_random	2908757	2927730	GrapePN4_p_chr01	24667183	24648210	18974
	283	chr01_random	2928015	2943463	GrapePN4_p_chr01	24647925	24632477	15449
	284	chr01_random	2943904	2952255	GrapePN4_p_chr01	24632036	24623688	8349
	285	chr01_random	2952596	2956649	GrapePN4_p_chr01	24623347	24619294	4054
	286	chr01_random	2957281	2960937	GrapePN4_p_chr01	24618664	24615008	3657
	287	chr01_random	2965825	2967520	GrapePN4_p_chr01	24610120	24608425	1696
	288	chr01_random	2967952	2976866	GrapePN4_p_chr01	24608129	24599215	8915
	289	chr01_random	2977706	2991923	GrapePN4_p_chr01	24598375	24584158	14218
	290	chr01_random	2992745	3004787	GrapePN4_p_chr01	24583336	24571294	12043
	291	chr01_random	3005300	3025657	GrapePN4_p_chr01	24570781	24550424	20358
	292	chr01_random	3025932	3045154	GrapePN4_p_chr01	24550149	24530927	19223
	293	chr01_random	3046177	3048290	GrapePN4_p_chr01	24529904	24527791	2114
	294	chr01_random	3048815	3062936	GrapePN4_p_chr01	24527266	24513145	14122
	295	chr01_random	3065486	3089555	GrapePN4_p_chr01	24510595	24486525	24071
	296	chr01_random	3089849	3100985	GrapePN4_p_chr01	24486231	24475095	11137
	297	chr01_random	3101875	3113310	GrapePN4_p_chr01	24474205	24462770	11436
	298	chr01_random	3113971	3114620	GrapePN4_p_chr01	24462109	24461460	650
	299	chr01_random	3118532	3125287	GrapePN4_p_chr01	24457548	24450793	6756
	300	chr01_random	3129486	3146759	GrapePN4_p_chr01	24446594	24429321	17274
	301	chr01_random	3147185	3151974	GrapePN4_p_chr01	24428895	24424106	4790
	302	chr01_random	3152387	3175637	GrapePN4_p_chr01	24423693	24400444	23250
	303	chr01_random	3178858	3201169	GrapePN4_p_chr01	24397223	24374912	22312
	304	chr01_random	3201522	3215804	GrapePN4_p_chr01	24374559	24360277	14283
	305	chr01_random	3216589	3240552	GrapePN4_p_chr01	24359492	24335529	23964
	306	chr01_random	3242722	3246607	GrapePN4_p_chr01	24332685	24328800	3886
	307	chr01_random	3248616	3275061	GrapePN4_p_chr01	24326791	24300346	26446
	308	chr01_random	3275827	3293437	GrapePN4_p_chr01	24299580	24281937	17644
	309	chr01_random	3294181	3302665	GrapePN4_p_chr01	24281193	24272709	8485
	310	chr01_random	3304071	3307923	GrapePN4_p_chr01	24271303	24267451	3853
	311	chr01_random	3308719	3312434	GrapePN4_p_chr01	24266655	24262940	3716
	312	chr01_random	3313175	3328645	GrapePN4_p_chr01	24262199	24246729	15471
	313	chr01_random	3330926	3348957	GrapePN4_p_chr01	24244448	24226417	18032
	314	chr01_random	3349266	3350770	GrapePN4_p_chr01	24226108	24224604	1505
	315	chr01_random	3351082	3380577	GrapePN4_p_chr01	24224292	24194778	29515
	316	chr01_random	3381319	3391676	GrapePN4_p_chr01	24194036	24183679	10358
	317	chr01_random	3391930	3403084	GrapePN4_p_chr01	24183425	24172271	11155
	318	chr01_random	3406719	3409108	GrapePN4_p_chr01	24168636	24166247	2390
	319	chr01_random	3409940	3414370	GrapePN4_p_chr01	24165415	24160985	4431
	320	chr01_random	3414669	3425039	GrapePN4_p_chr01	24160686	24150244	10443
	321	chr01_random	3425617	3428092	GrapePN4_p_chr01	24149667	24147192	2476
	322	chr01_random	3431356	3437206	GrapePN4_p_chr01	24143930	24138081	5850
	323	chr01_random	3439194	3471231	GrapePN4_p_chr01	24136093	24104026	32068
	324	chr01_random	3471526	3477082	GrapePN4_p_chr01	24103731	24098175	5557
	325	chr01_random	3477561	3483495	GrapePN4_p_chr01	24097696	24091762	5935
	326	chr01_random	3492677	3516387	GrapePN4_p_chr01	24082581	24058872	23710
	327	chr01_random	3516923	3533735	GrapePN4_p_chr01	24058336	24041524	16813
	328	chr01_random	3534633	3535731	GrapePN4_p_chr01	24040626	24039528	1099
	329	chr01_random	3538732	3542534	GrapePN4_p_chr01	24036528	24032726	3803
	330	chr01_random	3543095	3544713	GrapePN4_p_chr01	24032165	24030547	1619
	331	chr01_random	3545013	3548572	GrapePN4_p_chr01	24030247	24026688	3560
	332	chr01_random	3549197	3555520	GrapePN4_p_chr01	24026063	24019741	6323
	333	chr01_random	3555897	3567847	GrapePN4_p_chr01	24019364	24007414	11951
	334	chr01_random	3568146	3572722	GrapePN4_p_chr01	24007115	24002539	4577
	335	chr01_random	3573093	3574713	GrapePN4_p_chr01	24002168	24000548	1621
	336	chr01_random	3575013	3576208	GrapePN4_p_chr01	24000248	23999053	1196
	337	chr01_random	3576644	3580932	GrapePN4_p_chr01	23998925	23994636	4290
	338	chr01_random	3584115	3595295	GrapePN4_p_chr01	23991453	23980275	11179
	339	chr01_random	3595765	3601291	GrapePN4_p_chr01	23979805	23974279	5527
	340	chr01_random	3601822	3605162	GrapePN4_p_chr01	23973748	23970408	3341
	341	chr01_random	3605539	3606394	GrapePN4_p_chr01	23970031	23969176	856
	342	chr01_random	3614292	3614846	GrapePN4_p_chr01	23961461	23960907	555
	343	chr01_random	3616559	3618967	GrapePN4_p_chr01	23959194	23956786	2409
	344	chr01_random	3619305	3636812	GrapePN4_p_chr01	23956450	23938943	17508
	345	chr01_random	3637082	3639224	GrapePN4_p_chr01	23938673	23936531	2143
	346	chr01_random	3640018	3645842	GrapePN4_p_chr01	23935737	23929913	5825
	347	chr01_random	3646487	3660473	GrapePN4_p_chr01	23929268	23915282	13987
	348	chr01_random	3661068	3684840	GrapePN4_p_chr01	23914687	23890915	23773
	349	chr01_random	3685150	3686305	GrapePN4_p_chr01	23890605	23889450	1156
	350	chr01_random	3687273	3721000	GrapePN4_p_chr01	23888482	23854756	33727
	351	chr01_random	3724268	3744849	GrapePN4_p_chr01	23851488	23830907	20582
	352	chr01_random	3746234	3746918	GrapePN4_p_chr01	23829522	23828838	685
	353	chr01_random	3747573	3761594	GrapePN4_p_chr01	23828183	23814162	14022
	354	chr01_random	3763220	3765370	GrapePN4_p_chr01	23812536	23810386	2151
	355	chr01_random	3765834	3767583	GrapePN4_p_chr01	23809913	23808165	1749
	356	chr01_random	3768662	3792088	GrapePN4_p_chr01	23807252	23783867	23386
	357	chr01_random	3792839	3797007	GrapePN4_p_chr01	23783116	23778948	4169
	358	chr01_random	3797978	3826074	GrapePN4_p_chr01	23777977	23749881	28097
	359	chr01_random	3826333	3837408	GrapePN4_p_chr01	23749622	23738547	11076
	360	chr01_random	3838082	3853394	GrapePN4_p_chr01	23737873	23722561	15313
	361	chr01_random	3854502	3859003	GrapePN4_p_chr01	23721453	23716952	4502
	362	chr01_random	3859396	3865107	GrapePN4_p_chr01	23716559	23710848	5712
	363	chr01_random	3866042	3868729	GrapePN4_p_chr01	23709913	23707226	2688
	364	chr01_random	3869000	3879338	GrapePN4_p_chr01	23706955	23696617	10339
	365	chr01_random	3882187	3883433	GrapePN4_p_chr01	23693640	23692394	1247
	366	chr01_random	3886541	3896351	GrapePN4_p_chr01	23689472	23679664	9809
	367	chr01_random	3897204	3916596	GrapePN4_p_chr01	23678811	23659419	19393
	368	chr01_random	3918799	3921963	GrapePN4_p_chr01	23657216	23654052	3165
	369	chr01_random	3922423	3928111	GrapePN4_p_chr01	23653592	23647904	5689
	370	chr01_random	3930356	3933248	GrapePN4_p_chr01	23645659	23642767	2893
	371	chr01_random	3935201	3938312	GrapePN4_p_chr01	23640814	23637704	3111
	372	chr01_random	3941930	3963045	GrapePN4_p_chr01	23634087	23612972	21116
	373	chr01_random	3963718	3969986	GrapePN4_p_chr01	23612299	23606031	6269
	374	chr01_random	3972317	3985812	GrapePN4_p_chr01	23603703	23590210	13494
	375	chr01_random	3986334	4003459	GrapePN4_p_chr01	23589688	23572563	17126
	376	chr01_random	4003717	4015019	GrapePN4_p_chr01	23572305	23561004	11302
	377	chr01_random	4015530	4017862	GrapePN4_p_chr01	23560493	23558161	2333
	378	chr01_random	4019188	4021110	GrapePN4_p_chr01	23523907	23521985	1923
	379	chr01_random	4049954	4054377	GrapePN4_p_chr01	23526390	23521968	4423
	380	chr01_random	4055497	4074000	GrapePN4_p_chr01	23520848	23502345	18504
	381	chr01_random	4077693	4081637	GrapePN4_p_chr01	23498652	23494708	3945
	382	chr01_random	4083721	4088186	GrapePN4_p_chr01	23492193	23487728	4466
	383	chr01_random	4091229	4092918	GrapePN4_p_chr01	23484685	23482996	1690
	384	chr01_random	4096866	4099435	GrapePN4_p_chr01	23479048	23476479	2570
	385	chr01_random	4100159	4103315	GrapePN4_p_chr01	23475755	23472599	3157
	386	chr01_random	4103566	4122845	GrapePN4_p_chr01	23472348	23453070	19279
	387	chr01_random	4127027	4128316	GrapePN4_p_chr01	23448889	23447600	1290
	388	chr01_random	4129031	4132230	GrapePN4_p_chr01	23446885	23443686	3200
	389	chr01_random	4135447	4136217	GrapePN4_p_chr01	23440469	23439699	771
	390	chr01_random	4136593	4137859	GrapePN4_p_chr01	23439323	23438057	1267
	391	chr01_random	4138116	4139243	GrapePN4_p_chr01	23437800	23436673	1128
	392	chr01_random	4140859	4148723	GrapePN4_p_chr01	23435057	23427193	7865
	393	chr01_random	4151452	4152903	GrapePN4_p_chr01	23424465	23423014	1452
	394	chr01_random	4153298	4169889	GrapePN4_p_chr01	23422619	23406028	16592
	395	chr01_random	4174288	4180261	GrapePN4_p_chr01	23401629	23395656	5974
	396	chr01_random	4180912	4184126	GrapePN4_p_chr01	23395005	23391791	3215
	397	chr01_random	4185754	4199829	GrapePN4_p_chr01	23390163	23376088	14076
	398	chr01_random	4200221	4203035	GrapePN4_p_chr01	23375696	23372882	2815
	399	chr01_random	4204958	4210867	GrapePN4_p_chr01	23370959	23365050	5910
	400	chr01_random	4211247	4218160	GrapePN4_p_chr01	23364670	23357757	6914
	401	chr01_random	4218464	4246460	GrapePN4_p_chr01	23357453	23329458	27996
	402	chr01_random	4247043	4248578	GrapePN4_p_chr01	23328875	23327340	1536
	403	chr01_random	4248999	4260162	GrapePN4_p_chr01	23326919	23315756	11164
	404	chr01_random	4260606	4265369	GrapePN4_p_chr01	23315312	23310549	4764
	405	chr01_random	4267671	4268222	GrapePN4_p_chr01	23308247	23307696	552
	406	chr01_random	4268675	4286216	GrapePN4_p_chr01	23307243	23289702	17542
	407	chr01_random	4286956	4301164	GrapePN4_p_chr01	23288962	23274757	14206
	408	chr01_random	4304103	4304931	GrapePN4_p_chr01	23271818	23270990	829
	409	chr01_random	4306174	4307781	GrapePN4_p_chr01	23269747	23268140	1608
	410	chr01_random	4308234	4312064	GrapePN4_p_chr01	23267687	23263858	3830
	411	chr01_random	4315678	4319909	GrapePN4_p_chr01	23260245	23256017	4229
	412	chr01_random	4320189	4327097	GrapePN4_p_chr01	23255737	23248829	6909
	413	chr01_random	4327887	4361566	GrapePN4_p_chr01	23248039	23214366	33674
	414	chr01_random	4362203	4367304	GrapePN4_p_chr01	23213729	23208628	5102
	415	chr01_random	4374555	4381969	GrapePN4_p_chr01	23200928	23193515	7414
	416	chr01_random	4384697	4389482	GrapePN4_p_chr01	23190787	23186002	4786
	417	chr01_random	4391247	4398067	GrapePN4_p_chr01	23184237	23177417	6821
	418	chr01_random	4399152	4403995	GrapePN4_p_chr01	23176332	23171490	4843
	419	chr01_random	4404555	4407470	GrapePN4_p_chr01	23170929	23168013	2917
	420	chr01_random	4411490	4415589	GrapePN4_p_chr01	23162891	23158794	4098
	421	chr01_random	4416667	4432643	GrapePN4_p_chr01	23157717	23141742	15976
	422	chr01_random	4420630	4432228	GrapePN4_p_chr01	23137084	23125428	11657
	423	chr01_random	4433112	4435622	GrapePN4_p_chr01	23141273	23138769	2505
	424	chr01_random	4436358	4439145	GrapePN4_p_chr01	23138033	23135246	2788
	425	chr01_random	4440865	4455992	GrapePN4_p_chr01	26169095	26153968	15128
	426	chr01_random	4456270	4466857	GrapePN4_p_chr01	26153690	26143103	10588
	427	chr01_random	4467627	4472301	GrapePN4_p_chr01	26142333	26137659	4675
	428	chr01_random	4472603	4478984	GrapePN4_p_chr01	26137357	26130976	6382
	429	chr01_random	4480259	4481881	GrapePN4_p_chr01	26129701	26128079	1623
	430	chr01_random	4482329	4484468	GrapePN4_p_chr01	26127631	26125493	2139
	431	chr01_random	4485374	4547182	GrapePN4_p_chr01	26125192	26063437	61756
	432	chr01_random	4551317	4559193	GrapePN4_p_chr01	26059004	26051129	7876
	433	chr01_random	4560127	4560643	GrapePN4_p_chr01	26050195	26049679	517
	434	chr01_random	4562027	4567240	GrapePN4_p_chr01	26048295	26043082	5214
	435	chr01_random	4568309	4569698	GrapePN4_p_chr01	26042013	26040624	1390
	436	chr01_random	4571227	4571768	GrapePN4_p_chr01	26039095	26038554	542
	437	chr01_random	4572951	4578047	GrapePN4_p_chr01	26037371	26032275	5097
	438	chr01_random	4580835	4584152	GrapePN4_p_chr01	26029487	26026170	3318
	439	chr01_random	4584615	4598475	GrapePN4_p_chr01	26025707	26011847	13861
	440	chr01_random	4621764	4624553	GrapePN4_p_chr01	26007393	26004604	2790
	441	chr01_random	4625870	4626376	GrapePN4_p_chr01	26003287	26002781	507
	442	chr01_random	4627971	4634442	GrapePN4_p_chr01	26001186	25994715	6472
	443	chr01_random	4637609	4641770	GrapePN4_p_chr01	25991551	25987390	4162
	444	chr01_random	4642348	4643005	GrapePN4_p_chr01	25986812	25986155	658
	445	chr01_random	4645759	4646283	GrapePN4_p_chr01	25983401	25982877	525
	446	chr01_random	4649591	4651869	GrapePN4_p_chr01	25979569	25977291	2279
	447	chr01_random	4653067	4659031	GrapePN4_p_chr01	25976093	25970129	5965
	448	chr01_random	4659136	4661103	GrapePN4_p_chr01	25970149	25968182	1968
	449	chr01_random	4663351	4674040	GrapePN4_p_chr01	25965934	25955245	10690
	450	chr01_random	4675528	4676124	GrapePN4_p_chr01	25953757	25953161	597
	451	chr01_random	4677359	4678984	GrapePN4_p_chr01	25951926	25950301	1626
	452	chr01_random	4679639	4681133	GrapePN4_p_chr01	25949646	25948152	1495
	453	chr01_random	4683252	4689300	GrapePN4_p_chr01	25946033	25939985	6049
	454	chr01_random	4689618	4714924	GrapePN4_p_chr01	25939667	25914361	25307
	455	chr01_random	4715204	4736682	GrapePN4_p_chr01	25914081	25892603	21479
	456	chr01_random	4736967	4737738	GrapePN4_p_chr01	25892318	25891547	772
	457	chr01_random	4738178	4766494	GrapePN4_p_chr01	25891107	25862793	28315
	458	chr01_random	4767164	4777990	GrapePN4_p_chr01	25862123	25851297	10827
	459	chr01_random	4778294	4779342	GrapePN4_p_chr01	25850993	25849945	1049
	460	chr01_random	4779664	4780881	GrapePN4_p_chr01	25849738	25848521	1218
	461	chr01_random	4782155	4794873	GrapePN4_p_chr01	25847247	25834530	12718
	462	chr01_random	4797197	4830452	GrapePN4_p_chr01	25832206	25798951	33256
	463	chr01_random	4831084	4874366	GrapePN4_p_chr01	25798319	25755256	43064
	464	chr01_random	4875046	4890831	GrapePN4_p_chr01	25754576	25738791	15786
	465	chr01_random	4891553	4925398	GrapePN4_p_chr01	25738069	25704236	33834
	466	chr01_random	4926074	4937345	GrapePN4_p_chr01	25703560	25692324	11237
	467	chr01_random	4937885	4964116	GrapePN4_p_chr01	25691784	25665612	26173
	468	chr01_random	4967084	4980057	GrapePN4_p_chr01	25662645	25649673	12973
	469	chr01_random	4980721	5038278	GrapePN4_p_chr01	25649009	25591452	57558
	470	chr01_random	5038798	5062644	GrapePN4_p_chr01	25590932	25567086	23847
	471	chr01_random	5064646	5065508	GrapePN4_p_chr01	25565996	25565133	864
	472	chr01_random	5066265	5067462	GrapePN4_p_chr01	25562633	25561438	1196
	473	chr01_random	5066799	5068234	GrapePN4_p_chr01	25564455	25563024	1432
	474	chr01_random	5069030	5070577	GrapePN4_p_chr01	25561488	25559941	1548
	475	chr01_random	5072071	5077403	GrapePN4_p_chr01	25558687	25553355	5333
	476	chr01_random	5077701	5088128	GrapePN4_p_chr01	25553057	25542630	10428
	477	chr01_random	5090941	5099119	GrapePN4_p_chr01	25539818	25531640	8179
	478	chr01_random	5099684	5103771	GrapePN4_p_chr01	25531075	25526988	4088
	479	chr01_random	5104411	5112345	GrapePN4_p_chr01	25526348	25518414	7935
	480	chr01_random	5112680	5118457	GrapePN4_p_chr01	25518079	25512303	5777
	481	chr01_random	5119905	5122101	GrapePN4_p_chr01	25510859	25508664	2196
	482	chr01_random	5122924	5129256	GrapePN4_p_chr01	25507842	25501511	6332
	483	chr01_random	5136819	5137802	GrapePN4_p_chr01	25493952	25492969	984
	484	chr01_random	5138089	5146710	GrapePN4_p_chr01	25492683	25484063	8621
	485	chr01_random	5147008	5148120	GrapePN4_p_chr01	25483765	25482653	1113
	486	chr01_random	5148441	5152552	GrapePN4_p_chr01	25482332	25478221	4112
	487	chr01_random	5153821	5157632	GrapePN4_p_chr01	25476509	25472698	3812
	488	chr01_random	5157929	5168977	GrapePN4_p_chr01	25472401	25461354	11048
	489	chr01_random	5169983	5171558	GrapePN4_p_chr01	25460348	25458773	1576
	490	chr01_random	5172067	5173017	GrapePN4_p_chr01	25458264	25457314	951
	491	chr01_random	5176529	5181311	GrapePN4_p_chr01	25453979	25449197	4783
	492	chr01_random	5181742	5183207	GrapePN4_p_chr01	25448789	25447324	1466
	493	chr01_random	5184889	5189170	GrapePN4_p_chr01	25446734	25442454	4281
	494	chr01_random	5189448	5202487	GrapePN4_p_chr01	25442176	25429139	13038
	495	chr01_random	5202912	5222262	GrapePN4_p_chr01	25428714	25409364	19351
	496	chr01_random	5222869	5242139	GrapePN4_p_chr01	25408757	25389661	19097
	497	chr01_random	5242440	5247671	GrapePN4_p_chr01	25389360	25384129	5232
	498	chr01_random	5248383	5254625	GrapePN4_p_chr01	25383417	25377177	6241
	499	chr01_random	5256395	5275924	GrapePN4_p_chr01	25375407	25355878	19530
	500	chr01_random	5276271	5294989	GrapePN4_p_chr01	25355531	25336813	18719
	501	chr01_random	5297955	5298578	GrapePN4_p_chr01	25333848	25333225	624
	502	chr01_random	5299080	5314986	GrapePN4_p_chr01	25332742	25316838	15905
	503	chr01_random	5323247	5341104	GrapePN4_p_chr01	25306163	25288310	17854
	504	chr01_random	5323287	5328538	GrapePN4_p_chr01	25118173	25112916	5258
	505	chr01_random	5342620	5390178	GrapePN4_p_chr01	25286794	25239274	47521
	506	chr01_random	5391059	5400990	GrapePN4_p_chr01	25238393	25228462	9932
	507	chr01_random	5391242	5395639	GrapePN4_p_chr01	24946968	24942529	4440
	508	chr01_random	5391242	5395639	GrapePN4_p_chr01	25114767	25110319	4449
	509	chr01_random	5405134	5414945	GrapePN4_p_chr01	25224319	25214508	9812
	510	chr01_random	5415322	5418302	GrapePN4_p_chr01	25214131	25211151	2981
	511	chr01_random	5419269	5424508	GrapePN4_p_chr01	25210425	25205237	5189
	512	chr01_random	5427225	5429200	GrapePN4_p_chr01	25202521	25200546	1976
	513	chr01_random	5429464	5454879	GrapePN4_p_chr01	25200282	25174869	25414
	514	chr01_random	5455405	5457991	GrapePN4_p_chr01	25174343	25171757	2587
	515	chr01_random	5464800	5477140	GrapePN4_p_chr01	25164949	25152496	12454
	516	chr01_random	5469925	5475282	GrapePN4_p_chr01	25037043	25031660	5384
	517	chr01_random	5482246	5490327	GrapePN4_p_chr01	25147391	25139311	8081
	518	chr01_random	5482339	5484982	GrapePN4_p_chr01	25025558	25022922	2637
	519	chr01_random	5491031	5495253	GrapePN4_p_chr01	25138607	25134385	4223
	520	chr01_random	2444676	2446022	GrapePN4_p_chr03	19532693	19531350	1344
	521	chr01_random	3512167	3513849	GrapePN4_p_chr03	12011869	12013560	1692
	522	chr01_random	3724268	3725846	GrapePN4_p_chr03	10914740	10913188	1553
	523	chr01_random	3545020	3548498	GrapePN4_p_chr04	8224827	8228256	3430
	524	chr01_random	3882187	3883433	GrapePN4_p_chr10	2063954	2065200	1247
	525	chr01_random	4828816	4830452	GrapePN4_p_chr10	1009536	1007895	1642
	526	chr01_random	4344510	4351470	GrapePN4_p_chr11	13418395	13411405	6991
	527	chr01_random	4351478	4359908	GrapePN4_p_chr11	13410176	13401749	8428
	528	chr01_random	3512167	3513849	GrapePN4_p_chr12	17833690	17835370	1681
	529	chr01_random	4031494	4037014	GrapePN4_p_chr12	11732590	11738088	5499
	530	chr01_random	1908119	1910040	GrapePN4_p_chr13	20933156	20931236	1921
	531	chr01_random	1919705	1921624	GrapePN4_p_chr13	20933156	20931236	1921
	532	chr01_random	1919705	1921365	GrapePN4_p_chr13	21045163	21043502	1662
	533	chr01_random	1919705	1921624	GrapePN4_p_chr13	21110002	21108082	1921
	534	chr01_random	3545020	3547310	GrapePN4_p_chr13	10434598	10436886	2289
	535	chr01_random	4831084	4832553	GrapePN4_p_chr14	8362200	8363669	1470
	536	chr01_random	1096000	1097358	GrapePN4_p_chr15	21335355	21336715	1361
	537	chr01_random	3545020	3548498	GrapePN4_p_chr16	7431349	7434818	3470
	538	chr01_random	134595	135437	GrapePN4_p_chr18	16436022	16436865	844
	539	chr01_random	1261258	1263533	GrapePN4_p_chr19	25927724	25925441	2284
	540	chr01_random	1774514	1776160	GrapePN4_p_chr19	13330253	13331901	1649
	541	chr02_random	1	2557	GrapePN4_p_chr02	6869897	6872400	2504
	542	chr02_random	2873	5938	GrapePN4_p_chr02	6872707	6875773	3067
	543	chr02_random	9928	14143	GrapePN4_p_chr02	6878933	6883146	4214
	544	chr02_random	14606	15841	GrapePN4_p_chr02	6883609	6884843	1235
	545	chr02_random	18084	21545	GrapePN4_p_chr02	6887351	6890811	3461
	546	chr02_random	21890	22824	GrapePN4_p_chr02	6891136	6892070	935
	547	chr02_random	23113	28840	GrapePN4_p_chr02	6892359	6898103	5745
	548	chr02_random	29980	41344	GrapePN4_p_chr02	6899243	6910602	11360
	549	chr02_random	42065	42867	GrapePN4_p_chr02	6911353	6912180	828
	550	chr02_random	44953	46774	GrapePN4_p_chr02	6918201	6920004	1804
	551	chr03_random	519	3008	GrapePN4_p_chr03	6324618	6327107	2490
	552	chr03_random	690	3008	GrapePN4_p_chr03	6319281	6321636	2356
	553	chr03_random	6041	18551	GrapePN4_p_chr03	6330111	6342621	12511
	554	chr03_random	18834	21052	GrapePN4_p_chr03	6342904	6345122	2219
	555	chr03_random	24497	25164	GrapePN4_p_chr03	6348567	6349235	669
	556	chr03_random	25549	30382	GrapePN4_p_chr03	6349494	6354325	4832
	557	chr03_random	30482	32843	GrapePN4_p_chr03	6357150	6359511	2362
	558	chr03_random	33119	51536	GrapePN4_p_chr03	6359787	6378199	18413
	559	chr03_random	52289	62497	GrapePN4_p_chr03	6378952	6389159	10208
	560	chr03_random	68446	75743	GrapePN4_p_chr03	6395107	6402404	7298
	561	chr03_random	77943	82185	GrapePN4_p_chr03	6404604	6408846	4243
	562	chr03_random	82512	85204	GrapePN4_p_chr03	6409173	6411865	2693
	563	chr03_random	87606	88525	GrapePN4_p_chr03	6414267	6415186	920
	564	chr03_random	89989	97112	GrapePN4_p_chr03	6416650	6423772	7123
	565	chr03_random	113115	118458	GrapePN4_p_chr03	6439774	6445117	5344
	566	chr03_random	120024	137034	GrapePN4_p_chr03	6446683	6463769	17087
	567	chr03_random	140991	155510	GrapePN4_p_chr03	6465163	6479682	14520
	568	chr03_random	155762	165854	GrapePN4_p_chr03	6479934	6490026	10093
	569	chr03_random	166111	167015	GrapePN4_p_chr03	6490283	6491187	905
	570	chr03_random	167274	169462	GrapePN4_p_chr03	6491446	6493634	2189
	571	chr03_random	170376	174578	GrapePN4_p_chr03	6494548	6498750	4203
	572	chr03_random	175448	189520	GrapePN4_p_chr03	6499619	6513558	13940
	573	chr03_random	189695	205529	GrapePN4_p_chr03	6513554	6529388	15835
	574	chr03_random	206218	220165	GrapePN4_p_chr03	6530077	6544024	13948
	575	chr03_random	220709	225273	GrapePN4_p_chr03	6544568	6549132	4565
	576	chr03_random	225735	226850	GrapePN4_p_chr03	6549594	6550709	1116
	577	chr03_random	227593	229766	GrapePN4_p_chr03	6551325	6553498	2174
	578	chr03_random	230805	241929	GrapePN4_p_chr03	6553408	6564532	11125
	579	chr03_random	242757	248488	GrapePN4_p_chr03	6565360	6571091	5732
	580	chr03_random	249016	249587	GrapePN4_p_chr03	6571619	6572190	572
	581	chr03_random	252970	254788	GrapePN4_p_chr03	6575573	6577391	1819
	582	chr03_random	255303	264284	GrapePN4_p_chr03	6577906	6586887	8982
	583	chr03_random	266041	268025	GrapePN4_p_chr03	6588896	6590880	1985
	584	chr03_random	268894	269445	GrapePN4_p_chr03	6591926	6592477	552
	585	chr03_random	270944	272505	GrapePN4_p_chr03	6593839	6595400	1562
	586	chr03_random	273148	275102	GrapePN4_p_chr03	6596043	6597997	1955
	587	chr03_random	276985	286266	GrapePN4_p_chr03	6599880	6609161	9282
	588	chr03_random	286549	292825	GrapePN4_p_chr03	6609513	6615789	6277
	589	chr03_random	293313	294521	GrapePN4_p_chr03	6615856	6617064	1209
	590	chr03_random	294826	302079	GrapePN4_p_chr03	6617109	6624361	7253
	591	chr03_random	304817	319368	GrapePN4_p_chr03	6627099	6641568	14470
	592	chr03_random	320852	321409	GrapePN4_p_chr03	6643052	6643609	558
	593	chr03_random	322434	339407	GrapePN4_p_chr03	6644634	6661606	16973
	594	chr03_random	340476	344658	GrapePN4_p_chr03	6662675	6666857	4183
	595	chr03_random	345167	364102	GrapePN4_p_chr03	6667366	6686209	18844
	596	chr03_random	364734	373744	GrapePN4_p_chr03	6686841	6695851	9011
	597	chr03_random	384262	388073	GrapePN4_p_chr03	6704015	6707871	3857
	598	chr03_random	388811	399874	GrapePN4_p_chr03	6708609	6719672	11064
	599	chr03_random	400138	412538	GrapePN4_p_chr03	6719936	6732334	12399
	600	chr03_random	413095	416093	GrapePN4_p_chr03	6732808	6735806	2999
	601	chr03_random	416733	417882	GrapePN4_p_chr03	6736446	6737595	1150
	602	chr03_random	418831	426532	GrapePN4_p_chr03	6738172	6745873	7702
	603	chr03_random	427127	428936	GrapePN4_p_chr03	6746468	6748277	1810
	604	chr03_random	429817	435664	GrapePN4_p_chr03	6749158	6755005	5848
	605	chr03_random	436345	456986	GrapePN4_p_chr03	6755686	6776327	20642
	606	chr03_random	458696	466323	GrapePN4_p_chr03	6778037	6785664	7628
	607	chr03_random	466649	474209	GrapePN4_p_chr03	6785990	6793557	7568
	608	chr03_random	471774	474209	GrapePN4_p_chr03	6793902	6796298	2397
	609	chr03_random	471774	474339	GrapePN4_p_chr03	6797924	6800429	2506
	610	chr03_random	471786	474339	GrapePN4_p_chr03	6795253	6797759	2507
	611	chr03_random	508208	511594	GrapePN4_p_chr03	12692055	12688669	3387
	612	chr03_random	512054	512998	GrapePN4_p_chr03	12688209	12687265	945
	613	chr03_random	516165	527790	GrapePN4_p_chr03	12684099	12672479	11621
	614	chr03_random	528244	529502	GrapePN4_p_chr03	12672025	12670768	1258
	615	chr03_random	529961	532084	GrapePN4_p_chr03	12670309	12668186	2124
	616	chr03_random	532824	539032	GrapePN4_p_chr03	12667446	12661239	6208
	617	chr03_random	539964	541465	GrapePN4_p_chr03	12660307	12658806	1502
	618	chr03_random	541815	574013	GrapePN4_p_chr03	12658456	12626263	32194
	619	chr03_random	556525	561495	GrapePN4_p_chr03	12907438	12902465	4974
	620	chr03_random	575393	606660	GrapePN4_p_chr03	12624883	12593619	31265
	621	chr03_random	607790	610868	GrapePN4_p_chr03	12592489	12589544	2946
	622	chr03_random	612391	613713	GrapePN4_p_chr03	12588021	12586699	1323
	623	chr03_random	614275	616053	GrapePN4_p_chr03	12586137	12584359	1779
	624	chr03_random	619059	625157	GrapePN4_p_chr03	12581354	12575256	6099
	625	chr03_random	626328	626969	GrapePN4_p_chr03	12574085	12573444	642
	626	chr03_random	627938	635105	GrapePN4_p_chr03	12572224	12565057	7168
	627	chr03_random	637652	641847	GrapePN4_p_chr03	12562510	12558316	4195
	628	chr03_random	642385	644283	GrapePN4_p_chr03	12557778	12555880	1899
	629	chr03_random	644923	647815	GrapePN4_p_chr03	12555240	12552348	2893
	630	chr03_random	648813	653848	GrapePN4_p_chr03	12551350	12546315	5036
	631	chr03_random	655006	661786	GrapePN4_p_chr03	12545157	12538377	6781
	632	chr03_random	667612	679567	GrapePN4_p_chr03	12534152	12522198	11955
	633	chr03_random	680383	682734	GrapePN4_p_chr03	12521382	12519031	2352
	634	chr03_random	683150	687161	GrapePN4_p_chr03	12518640	12514629	4012
	635	chr03_random	690896	693854	GrapePN4_p_chr03	12510894	12507936	2959
	636	chr03_random	694787	695994	GrapePN4_p_chr03	12506996	12505789	1208
	637	chr03_random	696940	704254	GrapePN4_p_chr03	12504843	12497529	7315
	638	chr03_random	706783	711480	GrapePN4_p_chr03	12495001	12490304	4698
	639	chr03_random	712100	714871	GrapePN4_p_chr03	12489684	12486913	2772
	640	chr03_random	715808	727219	GrapePN4_p_chr03	12485976	12474565	11412
	641	chr03_random	730556	731878	GrapePN4_p_chr03	12471229	12469907	1323
	642	chr03_random	732703	736236	GrapePN4_p_chr03	12469082	12465549	3534
	643	chr03_random	736497	737209	GrapePN4_p_chr03	12465288	12464576	713
	644	chr03_random	737924	742572	GrapePN4_p_chr03	12463861	12459213	4649
	645	chr03_random	742967	744765	GrapePN4_p_chr03	12458818	12457020	1799
	646	chr03_random	746000	755016	GrapePN4_p_chr03	12455785	12446769	9017
	647	chr03_random	755549	767473	GrapePN4_p_chr03	12446236	12434396	11841
	648	chr03_random	772104	781416	GrapePN4_p_chr03	12431122	12421812	9311
	649	chr03_random	784527	804015	GrapePN4_p_chr03	12418701	12399214	19488
	650	chr03_random	804594	808763	GrapePN4_p_chr03	12398635	12394466	4170
	651	chr03_random	809945	816392	GrapePN4_p_chr03	12393285	12386838	6448
	652	chr03_random	820209	830551	GrapePN4_p_chr03	12383020	12372677	10344
	653	chr03_random	831912	832637	GrapePN4_p_chr03	12371316	12370591	726
	654	chr03_random	833021	835275	GrapePN4_p_chr03	12370207	12367953	2255
	655	chr03_random	836828	837329	GrapePN4_p_chr03	12366400	12365899	502
	656	chr03_random	838584	843855	GrapePN4_p_chr03	12364644	12359373	5272
	657	chr03_random	844142	852993	GrapePN4_p_chr03	12359086	12350235	8852
	658	chr03_random	853751	854408	GrapePN4_p_chr03	12349477	12348820	658
	659	chr03_random	854902	869469	GrapePN4_p_chr03	12348326	12333759	14568
	660	chr03_random	872431	874158	GrapePN4_p_chr03	12330799	12329073	1727
	661	chr03_random	876471	877630	GrapePN4_p_chr03	12326760	12325601	1160
	662	chr03_random	878881	880033	GrapePN4_p_chr03	12324349	12323197	1153
	663	chr03_random	881223	883315	GrapePN4_p_chr03	12322083	12319991	2093
	664	chr03_random	884164	885984	GrapePN4_p_chr03	12318973	12317153	1821
	665	chr03_random	886287	888507	GrapePN4_p_chr03	12316850	12314630	2221
	666	chr03_random	891509	899990	GrapePN4_p_chr03	12311628	12303147	8482
	667	chr03_random	902941	907548	GrapePN4_p_chr03	12300196	12295590	4607
	668	chr03_random	907997	919194	GrapePN4_p_chr03	12295141	12283944	11198
	669	chr03_random	919481	920720	GrapePN4_p_chr03	12283657	12282418	1240
	670	chr03_random	921055	923379	GrapePN4_p_chr03	12282083	12279759	2325
	671	chr03_random	923645	926585	GrapePN4_p_chr03	12279493	12276553	2941
	672	chr03_random	935631	938453	GrapePN4_p_chr03	12271623	12268802	2822
	673	chr03_random	941780	954252	GrapePN4_p_chr03	12269371	12256899	12473
	674	chr03_random	957043	960472	GrapePN4_p_chr03	12254108	12250679	3430
	675	chr03_random	960781	963560	GrapePN4_p_chr03	12250370	12247591	2780
	676	chr03_random	974518	988527	GrapePN4_p_chr03	12233792	12219784	14009
	677	chr03_random	990354	998817	GrapePN4_p_chr03	12217957	12209494	8464
	678	chr03_random	999336	1003326	GrapePN4_p_chr03	12208975	12204983	3993
	679	chr03_random	1004445	1006677	GrapePN4_p_chr03	12203866	12201634	2233
	680	chr03_random	1006946	1009228	GrapePN4_p_chr03	12201365	12199083	2283
	681	chr03_random	1012101	1018095	GrapePN4_p_chr03	12196210	12190215	5996
	682	chr03_random	1019782	1021544	GrapePN4_p_chr03	12188528	12186767	1762
	683	chr03_random	1022317	1035186	GrapePN4_p_chr03	12185994	12173126	12869
	684	chr03_random	1035842	1044422	GrapePN4_p_chr03	12172470	12163890	8581
	685	chr03_random	1044998	1052599	GrapePN4_p_chr03	12163314	12155627	7688
	686	chr03_random	1053018	1056693	GrapePN4_p_chr03	12155208	12151533	3676
	687	chr03_random	1057187	1062489	GrapePN4_p_chr03	12151039	12145737	5303
	688	chr03_random	1063778	1070833	GrapePN4_p_chr03	12144448	12137393	7056
	689	chr03_random	1074496	1089275	GrapePN4_p_chr03	12133730	12118952	14779
	690	chr03_random	1092187	1093460	GrapePN4_p_chr03	12116040	12114768	1273
	691	chr03_random	1096299	1098817	GrapePN4_p_chr03	12111928	12109410	2519
	692	chr03_random	1100077	1116342	GrapePN4_p_chr03	12108151	12091887	16265
	693	chr03_random	1119778	1132456	GrapePN4_p_chr03	12088451	12075774	12678
	694	chr03_random	1133269	1135967	GrapePN4_p_chr03	12074961	12072263	2699
	695	chr03_random	1136987	1137527	GrapePN4_p_chr03	12071220	12070680	541
	696	chr03_random	1138015	1138872	GrapePN4_p_chr03	12070192	12069335	858
	697	chr03_random	1139409	1140929	GrapePN4_p_chr03	12068798	12067278	1521
	698	chr03_random	1168340	1170514	GrapePN4_p_chr03	12040037	12037863	2175
	699	chr03_random	1174694	1176720	GrapePN4_p_chr03	12033683	12031657	2027
	700	chr03_random	1195958	1198610	GrapePN4_p_chr03	12014975	12012324	2652
	701	chr03_random	1201597	1202363	GrapePN4_p_chr03	12009870	12009104	767
	702	chr03_random	1203763	1211364	GrapePN4_p_chr03	12007704	12000106	7599
	703	chr03_random	1212295	1213044	GrapePN4_p_chr03	11999175	11998426	750
	704	chr03_random	1213617	1215340	GrapePN4_p_chr03	11997853	11996130	1724
	705	chr03_random	1218248	1218850	GrapePN4_p_chr03	11993222	11992621	602
	706	chr03_random	1219318	1220542	GrapePN4_p_chr03	11992153	11990929	1225
	707	chr03_random	1221311	1227873	GrapePN4_p_chr03	11990161	11983600	6562
	708	chr03_random	1228235	1229742	GrapePN4_p_chr03	11983238	11981731	1508
	709	chr03_random	1230277	1232569	GrapePN4_p_chr03	11981196	11978905	2292
	710	chr03_random	1233276	1238388	GrapePN4_p_chr03	11978198	11973086	5113
	711	chr03_random	1238925	1245887	GrapePN4_p_chr03	11972549	11965588	6962
	712	chr03_random	1249419	1268090	GrapePN4_p_chr03	11962057	11943387	18671
	713	chr03_random	1268586	1270252	GrapePN4_p_chr03	11942891	11941225	1667
	714	chr03_random	1271370	1272046	GrapePN4_p_chr03	11940107	11939431	677
	715	chr03_random	1272393	1274668	GrapePN4_p_chr03	11939084	11936809	2276
	716	chr03_random	1275624	1276331	GrapePN4_p_chr03	11935853	11935146	708
	717	chr03_random	1280243	1283246	GrapePN4_p_chr03	11931234	11928231	3004
	718	chr03_random	1286943	1289635	GrapePN4_p_chr03	11924534	11921842	2693
	719	chr03_random	1290018	1291421	GrapePN4_p_chr03	11921338	11919935	1404
	720	chr03_random	1291910	1298444	GrapePN4_p_chr03	11919446	11912912	6535
	721	chr03_random	1314430	1329921	GrapePN4_p_chr03	11896094	11880604	15491
	722	chr03_random	1331174	1333836	GrapePN4_p_chr03	11879351	11876764	2588
	723	chr03_random	1334187	1341827	GrapePN4_p_chr03	11876413	11868773	7641
	724	chr03_random	370508	373744	GrapePN4_p_chr09	14154276	14157512	3237
	725	chr03_random	650693	652617	GrapePN4_p_chr15	9516392	9514470	1923
	726	chr03_random	1319840	1321155	GrapePN4_p_chr18	25046396	25045082	1315
	727	chr03_random	1319840	1321155	GrapePN4_p_chr18	25060379	25059065	1315
	728	chr03_random	1177774	1179159	GrapePN4_p_chr19	12093696	12092337	1360
	729	chr07_random	5996	16477	GrapePN4_p_chr07	23257202	23246727	10476
	730	chr07_random	23824	25402	GrapePN4_p_chr07	23215798	23214221	1578
	731	chr07_random	25404	32281	GrapePN4_p_chr07	23212636	23205871	6766
	732	chr07_random	36138	44011	GrapePN4_p_chr07	23191445	23183587	7859
	733	chr07_random	44969	55152	GrapePN4_p_chr07	23181225	23171036	10190
	734	chr07_random	58271	59955	GrapePN4_p_chr07	23167474	23165790	1685
	735	chr07_random	60637	62253	GrapePN4_p_chr07	23169328	23167712	1617
	736	chr07_random	62253	66490	GrapePN4_p_chr07	23164591	23160362	4230
	737	chr07_random	68337	68881	GrapePN4_p_chr07	23158166	23157622	545
	738	chr07_random	69415	70294	GrapePN4_p_chr07	23157088	23156209	880
	739	chr07_random	77524	80372	GrapePN4_p_chr07	23150263	23147415	2849
	740	chr07_random	81013	83863	GrapePN4_p_chr07	23146774	23143924	2851
	741	chr07_random	90937	95809	GrapePN4_p_chr07	23137639	23132767	4873
	742	chr07_random	102815	107875	GrapePN4_p_chr07	23127414	23122354	5061
	743	chr07_random	115754	148304	GrapePN4_p_chr07	23114725	23082180	32546
	744	chr07_random	151379	155207	GrapePN4_p_chr07	23079105	23075278	3828
	745	chr07_random	155782	158034	GrapePN4_p_chr07	23074703	23072451	2253
	746	chr07_random	158346	162755	GrapePN4_p_chr07	23072077	23067668	4410
	747	chr07_random	163073	165111	GrapePN4_p_chr07	23067350	23065312	2039
	748	chr07_random	166753	175336	GrapePN4_p_chr07	23063670	23055069	8602
	749	chr07_random	175612	176143	GrapePN4_p_chr07	23054794	23054263	532
	750	chr08_random	1	1254	GrapePN4_p_chr08	12215363	12214110	1254
	751	chr08_random	1887	3409	GrapePN4_p_chr08	12213477	12211955	1523
	752	chr08_random	3793	8944	GrapePN4_p_chr08	12211571	12206420	5152
	753	chr10_random	2108755	2109682	GrapePN4_p_chr03	13592406	13593333	928
	754	chr10_random	1570749	1576662	GrapePN4_p_chr07	15351109	15357006	5898
	755	chr10_random	1574740	1576661	GrapePN4_p_chr07	15341931	15343852	1922
	756	chr10_random	9493	11700	GrapePN4_p_chr10	1361331	1359136	2196
	757	chr10_random	12008	25698	GrapePN4_p_chr10	1358828	1345138	13691
	758	chr10_random	12008	26949	GrapePN4_p_chr10	1480701	1465783	14919
	759	chr10_random	25697	26949	GrapePN4_p_chr10	1344425	1343173	1253
	760	chr10_random	168066	170078	GrapePN4_p_chr10	1312775	1310741	2035
	761	chr10_random	178766	182732	GrapePN4_p_chr10	1301351	1297439	3913
	762	chr10_random	184266	188231	GrapePN4_p_chr10	1295932	1291967	3966
	763	chr10_random	189043	196174	GrapePN4_p_chr10	1291430	1284329	7102
	764	chr10_random	196660	203077	GrapePN4_p_chr10	1283803	1277302	6502
	765	chr10_random	203778	205448	GrapePN4_p_chr10	1276601	1274931	1671
	766	chr10_random	207150	222219	GrapePN4_p_chr10	1273728	1258653	15076
	767	chr10_random	222612	228190	GrapePN4_p_chr10	1258261	1252707	5555
	768	chr10_random	231412	239762	GrapePN4_p_chr10	1248772	1240424	8349
	769	chr10_random	241128	246655	GrapePN4_p_chr10	1239244	1233717	5528
	770	chr10_random	247464	255176	GrapePN4_p_chr10	1232908	1225252	7657
	771	chr10_random	257100	264290	GrapePN4_p_chr10	1223622	1216433	7190
	772	chr10_random	264614	266855	GrapePN4_p_chr10	1216109	1213868	2242
	773	chr10_random	267183	267920	GrapePN4_p_chr10	1213540	1212803	738
	774	chr10_random	271534	285806	GrapePN4_p_chr10	1206508	1192316	14193
	775	chr10_random	290825	294626	GrapePN4_p_chr10	1187246	1183469	3778
	776	chr10_random	296226	301548	GrapePN4_p_chr10	1182158	1176811	5348
	777	chr10_random	301548	304213	GrapePN4_p_chr10	1176564	1173904	2661
	778	chr10_random	304486	316976	GrapePN4_p_chr10	1173631	1161161	12471
	779	chr10_random	318014	321822	GrapePN4_p_chr10	1146249	1142441	3809
	780	chr10_random	322128	323472	GrapePN4_p_chr10	1141984	1140640	1345
	781	chr10_random	435547	437367	GrapePN4_p_chr10	1115708	1113893	1816
	782	chr10_random	440492	442545	GrapePN4_p_chr10	1111113	1109078	2036
	783	chr10_random	451453	457142	GrapePN4_p_chr10	1102038	1096419	5620
	784	chr10_random	458061	461928	GrapePN4_p_chr10	1095423	1091561	3863
	785	chr10_random	465232	471516	GrapePN4_p_chr10	1088873	1082530	6344
	786	chr10_random	471883	473462	GrapePN4_p_chr10	1082153	1080569	1585
	787	chr10_random	476060	491233	GrapePN4_p_chr10	1079334	1064297	15038
	788	chr10_random	494541	495573	GrapePN4_p_chr10	1060635	1059601	1035
	789	chr10_random	497784	538199	GrapePN4_p_chr10	1057748	1017378	40371
	790	chr10_random	538707	539228	GrapePN4_p_chr10	1016870	1016349	522
	791	chr10_random	540221	540728	GrapePN4_p_chr10	1015356	1014849	508
	792	chr10_random	541473	546537	GrapePN4_p_chr10	1014104	1009043	5062
	793	chr10_random	547531	548109	GrapePN4_p_chr10	1008450	1007872	579
	794	chr10_random	550192	551772	GrapePN4_p_chr10	1005482	1003902	1581
	795	chr10_random	552335	561229	GrapePN4_p_chr10	1003199	994305	8895
	796	chr10_random	566053	567630	GrapePN4_p_chr10	989481	987904	1578
	797	chr10_random	567942	583330	GrapePN4_p_chr10	987593	972207	15387
	798	chr10_random	583971	586517	GrapePN4_p_chr10	971566	969021	2546
	799	chr10_random	587510	590587	GrapePN4_p_chr10	967760	964684	3077
	800	chr10_random	590911	593049	GrapePN4_p_chr10	964362	962258	2105
	801	chr10_random	593335	598877	GrapePN4_p_chr10	961905	956364	5542
	802	chr10_random	602186	624247	GrapePN4_p_chr10	953055	931020	22036
	803	chr10_random	687746	693148	GrapePN4_p_chr10	917870	912478	5393
	804	chr10_random	695587	702170	GrapePN4_p_chr10	909758	903165	6594
	805	chr10_random	708029	724805	GrapePN4_p_chr10	896819	880073	16747
	806	chr10_random	726247	728882	GrapePN4_p_chr10	878227	875620	2608
	807	chr10_random	729375	732406	GrapePN4_p_chr10	875127	872107	3021
	808	chr10_random	732971	735003	GrapePN4_p_chr10	871542	869511	2032
	809	chr10_random	736817	756346	GrapePN4_p_chr10	867501	847989	19513
	810	chr10_random	758022	767639	GrapePN4_p_chr10	846345	836710	9636
	811	chr10_random	768604	780999	GrapePN4_p_chr10	836189	823799	12391
	812	chr10_random	781099	792467	GrapePN4_p_chr10	824780	813419	11362
	813	chr10_random	794012	797282	GrapePN4_p_chr10	807502	804233	3270
	814	chr10_random	798523	800700	GrapePN4_p_chr10	806762	804585	2178
	815	chr10_random	801349	858400	GrapePN4_p_chr10	803924	746856	57069
	816	chr10_random	963662	965770	GrapePN4_p_chr10	703321	701211	2111
	817	chr10_random	966133	977192	GrapePN4_p_chr10	700848	689793	11056
	818	chr10_random	977579	980876	GrapePN4_p_chr10	661882	658589	3294
	819	chr10_random	977579	981016	GrapePN4_p_chr10	689406	685969	3438
	820	chr10_random	982499	986029	GrapePN4_p_chr10	684486	680956	3531
	821	chr10_random	987564	990633	GrapePN4_p_chr10	679422	676357	3066
	822	chr10_random	991028	992503	GrapePN4_p_chr10	675962	674487	1476
	823	chr10_random	995723	1003862	GrapePN4_p_chr10	671267	663113	8155
	824	chr10_random	996649	999179	GrapePN4_p_chr10	660221	657743	2479
	825	chr10_random	1000080	1003332	GrapePN4_p_chr10	657726	654478	3249
	826	chr10_random	1004705	1006576	GrapePN4_p_chr10	662270	660399	1872
	827	chr10_random	1004768	1005802	GrapePN4_p_chr10	689733	688697	1037
	828	chr10_random	1011854	1014424	GrapePN4_p_chr10	656067	653498	2570
	829	chr10_random	1015437	1020130	GrapePN4_p_chr10	652485	647805	4681
	830	chr10_random	1022702	1036582	GrapePN4_p_chr10	647316	633426	13891
	831	chr10_random	1037212	1048913	GrapePN4_p_chr10	633228	621528	11701
	832	chr10_random	1049228	1049993	GrapePN4_p_chr10	621213	620448	766
	833	chr10_random	1050468	1070138	GrapePN4_p_chr10	619973	600303	19671
	834	chr10_random	1070441	1071145	GrapePN4_p_chr10	600000	599296	705
	835	chr10_random	1072341	1073273	GrapePN4_p_chr10	598100	597168	933
	836	chr10_random	1075938	1087208	GrapePN4_p_chr10	594503	583239	11265
	837	chr10_random	1088295	1094545	GrapePN4_p_chr10	582152	575903	6250
	838	chr10_random	1097685	1108628	GrapePN4_p_chr10	572763	561820	10944
	839	chr10_random	1108988	1115867	GrapePN4_p_chr10	561460	554583	6878
	840	chr10_random	1117512	1129544	GrapePN4_p_chr10	552938	540906	12033
	841	chr10_random	1132699	1134825	GrapePN4_p_chr10	537751	535625	2127
	842	chr10_random	1135200	1136178	GrapePN4_p_chr10	535250	534272	979
	843	chr10_random	1136552	1137129	GrapePN4_p_chr10	533898	533321	578
	844	chr10_random	1137732	1147021	GrapePN4_p_chr10	532718	523429	9290
	845	chr10_random	1147371	1148180	GrapePN4_p_chr10	523079	522270	810
	846	chr10_random	1148812	1151628	GrapePN4_p_chr10	521638	518822	2817
	847	chr10_random	1151926	1153053	GrapePN4_p_chr10	518524	517397	1128
	848	chr10_random	1153614	1156507	GrapePN4_p_chr10	517004	514112	2893
	849	chr10_random	1157828	1179055	GrapePN4_p_chr10	512791	491564	21228
	850	chr10_random	1179410	1189526	GrapePN4_p_chr10	491209	481093	10117
	851	chr10_random	1189781	1196702	GrapePN4_p_chr10	480838	473917	6922
	852	chr10_random	1196991	1227517	GrapePN4_p_chr10	473628	443102	30527
	853	chr10_random	1227921	1228649	GrapePN4_p_chr10	442995	442267	729
	854	chr10_random	1230100	1234245	GrapePN4_p_chr10	440816	436670	4147
	855	chr10_random	1234731	1295768	GrapePN4_p_chr10	436184	375147	61038
	856	chr10_random	1296091	1309633	GrapePN4_p_chr10	375122	361580	13543
	857	chr10_random	1309911	1311127	GrapePN4_p_chr10	361302	360086	1217
	858	chr10_random	1311402	1338347	GrapePN4_p_chr10	359811	333050	26762
	859	chr10_random	1339299	1362662	GrapePN4_p_chr10	332830	309469	23362
	860	chr10_random	1362966	1382965	GrapePN4_p_chr10	309165	289166	20000
	861	chr10_random	1384208	1384910	GrapePN4_p_chr10	287923	287221	703
	862	chr10_random	1385529	1388770	GrapePN4_p_chr10	286602	283363	3240
	863	chr10_random	1395162	1399714	GrapePN4_p_chr10	276671	272119	4553
	864	chr10_random	1400756	1418932	GrapePN4_p_chr10	271077	252901	18177
	865	chr10_random	1419607	1456091	GrapePN4_p_chr10	252226	215742	36485
	866	chr10_random	1456737	1467580	GrapePN4_p_chr10	215096	204253	10844
	867	chr10_random	1472017	1474129	GrapePN4_p_chr10	199817	197705	2113
	868	chr10_random	1474389	1480988	GrapePN4_p_chr10	197445	190846	6600
	869	chr10_random	1481454	1484391	GrapePN4_p_chr10	190380	187443	2938
	870	chr10_random	1484954	1506894	GrapePN4_p_chr10	186880	164941	21940
	871	chr10_random	1510880	1520566	GrapePN4_p_chr10	160955	151269	9687
	872	chr10_random	1523286	1523989	GrapePN4_p_chr10	148549	147846	704
	873	chr10_random	1524368	1526383	GrapePN4_p_chr10	147467	145454	2014
	874	chr10_random	1527376	1536033	GrapePN4_p_chr10	144461	135804	8658
	875	chr10_random	1536312	1554708	GrapePN4_p_chr10	135525	117129	18397
	876	chr10_random	1558274	1567314	GrapePN4_p_chr10	113943	105034	8910
	877	chr10_random	1580328	1583854	GrapePN4_p_chr10	92264	88738	3527
	878	chr10_random	1587919	1609948	GrapePN4_p_chr10	84673	62644	22030
	879	chr10_random	1610925	1616045	GrapePN4_p_chr10	60629	55509	5121
	880	chr10_random	1620119	1622569	GrapePN4_p_chr10	51435	48985	2451
	881	chr10_random	1623270	1625262	GrapePN4_p_chr10	48284	46292	1993
	882	chr10_random	1631064	1640652	GrapePN4_p_chr10	40822	31234	9589
	883	chr10_random	1647460	1652061	GrapePN4_p_chr10	24427	19846	4582
	884	chr10_random	1653135	1654769	GrapePN4_p_chr10	18772	17138	1635
	885	chr10_random	1658970	1669961	GrapePN4_p_chr10	1710261	1721300	11040
	886	chr10_random	1677526	1678744	GrapePN4_p_chr10	1728009	1729197	1189
	887	chr10_random	1679636	1681093	GrapePN4_p_chr10	1730013	1731463	1451
	888	chr10_random	1681987	1691352	GrapePN4_p_chr10	1732431	1741803	9373
	889	chr10_random	1692353	1694070	GrapePN4_p_chr10	5935289	5933572	1718
	890	chr10_random	1697946	1704130	GrapePN4_p_chr10	5930503	5924286	6218
	891	chr10_random	1704456	1705370	GrapePN4_p_chr10	5923960	5923047	914
	892	chr10_random	1706280	1717089	GrapePN4_p_chr10	5922139	5911339	10801
	893	chr10_random	1718358	1727163	GrapePN4_p_chr10	5910896	5902081	8816
	894	chr10_random	1728945	1731670	GrapePN4_p_chr10	5899670	5896945	2726
	895	chr10_random	1732412	1735906	GrapePN4_p_chr10	5896202	5892711	3492
	896	chr10_random	1736806	1741889	GrapePN4_p_chr10	5890394	5885350	5045
	897	chr10_random	1742404	1755266	GrapePN4_p_chr10	5884764	5871709	13056
	898	chr10_random	1758117	1759616	GrapePN4_p_chr10	5868454	5866976	1479
	899	chr10_random	1760324	1767587	GrapePN4_p_chr10	5866375	5859130	7246
	900	chr10_random	1768734	1784432	GrapePN4_p_chr10	10314288	10329984	15697
	901	chr10_random	1787149	1793162	GrapePN4_p_chr10	10332701	10338714	6014
	902	chr10_random	1793895	1802887	GrapePN4_p_chr10	10339447	10348439	8993
	903	chr10_random	1803312	1803930	GrapePN4_p_chr10	10348864	10349482	619
	904	chr10_random	1806395	1809997	GrapePN4_p_chr10	10351947	10355549	3603
	905	chr10_random	1810234	1817534	GrapePN4_p_chr10	10355358	10362658	7301
	906	chr10_random	1818447	1831712	GrapePN4_p_chr10	10364048	10377313	13266
	907	chr10_random	1831968	1859724	GrapePN4_p_chr10	10377569	10405325	27757
	908	chr10_random	1860451	1863623	GrapePN4_p_chr10	10406052	10409224	3173
	909	chr10_random	1863892	1877977	GrapePN4_p_chr10	10409493	10423388	13896
	910	chr10_random	1878309	1885486	GrapePN4_p_chr10	10423720	10430897	7178
	911	chr10_random	1885732	1890073	GrapePN4_p_chr10	10431184	10435525	4342
	912	chr10_random	1891071	1895032	GrapePN4_p_chr10	10436523	10440484	3962
	913	chr10_random	1895133	1895854	GrapePN4_p_chr10	10440477	10441198	722
	914	chr10_random	1896344	1901969	GrapePN4_p_chr10	10441688	10447309	5622
	915	chr10_random	1903433	1905939	GrapePN4_p_chr10	10448773	10451279	2507
	916	chr10_random	1906240	1912141	GrapePN4_p_chr10	10451580	10457481	5902
	917	chr10_random	1912455	1921123	GrapePN4_p_chr10	10457795	10466462	8668
	918	chr10_random	1921461	1922450	GrapePN4_p_chr10	10466800	10467786	987
	919	chr10_random	1922828	1931918	GrapePN4_p_chr10	10468164	10477318	9155
	920	chr10_random	1932751	1937582	GrapePN4_p_chr10	10478151	10482982	4832
	921	chr10_random	1938101	1942714	GrapePN4_p_chr10	10483501	10488125	4625
	922	chr10_random	1943040	1964129	GrapePN4_p_chr10	10488340	10509441	21102
	923	chr10_random	1966400	1967119	GrapePN4_p_chr10	10511712	10512431	720
	924	chr10_random	1972062	1977128	GrapePN4_p_chr10	10517374	10522440	5067
	925	chr10_random	1978604	1980726	GrapePN4_p_chr10	10523916	10526038	2123
	926	chr10_random	1983427	1988922	GrapePN4_p_chr10	10528739	10534233	5495
	927	chr10_random	1991662	1994278	GrapePN4_p_chr10	10536973	10539589	2617
	928	chr10_random	1994631	2021840	GrapePN4_p_chr10	10539942	10567151	27210
	929	chr10_random	2022416	2023274	GrapePN4_p_chr10	10567727	10568585	859
	930	chr10_random	2026207	2049863	GrapePN4_p_chr10	10571518	10595174	23657
	931	chr10_random	2051275	2057308	GrapePN4_p_chr10	10596586	10602619	6034
	932	chr10_random	2057862	2068498	GrapePN4_p_chr10	10603173	10613809	10637
	933	chr10_random	2071420	2077391	GrapePN4_p_chr10	10616731	10622700	5970
	934	chr10_random	2077656	2116572	GrapePN4_p_chr10	10622965	10661880	38916
	935	chr10_random	2119699	2126423	GrapePN4_p_chr10	10665007	10671731	6725
	936	chr10_random	2132688	2138666	GrapePN4_p_chr10	10677996	10683974	5979
	937	chr10_random	2143762	2152723	GrapePN4_p_chr10	10689071	10698033	8963
	938	chr10_random	2153102	2156003	GrapePN4_p_chr10	10698412	10701314	2903
	939	chr10_random	2156715	2172726	GrapePN4_p_chr10	10702026	10718034	16009
	940	chr10_random	2173344	2174944	GrapePN4_p_chr10	10718430	10720030	1601
	941	chr10_random	2179176	2184003	GrapePN4_p_chr10	10724262	10729089	4828
	942	chr10_random	2184259	2206354	GrapePN4_p_chr10	10729345	10751439	22095
	943	chr11_random	1	4524	GrapePN4_p_chr11	6282298	6277775	4524
	944	chr11_random	5124	24157	GrapePN4_p_chr11	6277175	6258142	19034
	945	chr11_random	25406	25985	GrapePN4_p_chr11	6256893	6256314	580
	946	chr11_random	26962	28498	GrapePN4_p_chr11	6255338	6253801	1538
	947	chr11_random	28914	50248	GrapePN4_p_chr11	6253385	6231871	21515
	948	chr11_random	50744	66182	GrapePN4_p_chr11	6231375	6215937	15439
	949	chr11_random	66925	81679	GrapePN4_p_chr11	6215194	6200441	14754
	950	chr11_random	82349	87274	GrapePN4_p_chr11	6199770	6194845	4926
	951	chr11_random	88033	95547	GrapePN4_p_chr11	6194189	6186675	7515
	952	chr11_random	98429	99566	GrapePN4_p_chr11	6183794	6182657	1138
	953	chr11_random	100567	102248	GrapePN4_p_chr11	6181656	6179975	1682
	954	chr11_random	103430	109351	GrapePN4_p_chr11	6178793	6172872	5922
	955	chr11_random	110001	127324	GrapePN4_p_chr11	6172222	6154899	17324
	956	chr11_random	127645	132645	GrapePN4_p_chr11	6154578	6149578	5001
	957	chr11_random	133976	136208	GrapePN4_p_chr11	6148247	6146015	2233
	958	chr11_random	138756	150212	GrapePN4_p_chr11	6143469	6132011	11459
	959	chr11_random	154216	169723	GrapePN4_p_chr11	6128008	6112501	15508
	960	chr11_random	172674	178192	GrapePN4_p_chr11	6109553	6104035	5519
	961	chr11_random	181430	186988	GrapePN4_p_chr11	6100797	6095239	5559
	962	chr11_random	190244	191811	GrapePN4_p_chr11	6091983	6090416	1568
	963	chr11_random	193146	193672	GrapePN4_p_chr11	6089081	6088555	527
	964	chr11_random	195101	196176	GrapePN4_p_chr11	6087126	6086051	1076
	965	chr11_random	204538	206335	GrapePN4_p_chr11	6079593	6077796	1798
	966	chr11_random	208315	209243	GrapePN4_p_chr11	6075816	6074888	929
	967	chr11_random	209578	218757	GrapePN4_p_chr11	6074553	6065374	9180
	968	chr11_random	220190	233187	GrapePN4_p_chr11	6063941	6050944	12998
	969	chr11_random	233918	241076	GrapePN4_p_chr11	6050213	6043055	7159
	970	chr11_random	241659	246465	GrapePN4_p_chr11	6042472	6037667	4806
	971	chr11_random	247113	251785	GrapePN4_p_chr11	6036615	6031943	4673
	972	chr11_random	254889	261839	GrapePN4_p_chr11	6028839	6021889	6951
	973	chr11_random	265226	269472	GrapePN4_p_chr11	6018502	6014256	4247
	974	chr11_random	273490	274648	GrapePN4_p_chr11	6010238	6009080	1159
	975	chr11_random	275464	279567	GrapePN4_p_chr11	6008264	6004161	4104
	976	chr11_random	279893	290374	GrapePN4_p_chr11	6003835	5993354	10482
	977	chr11_random	290634	294446	GrapePN4_p_chr11	5993094	5989282	3813
	978	chr11_random	294873	296901	GrapePN4_p_chr11	5988855	5986827	2029
	979	chr11_random	309394	309946	GrapePN4_p_chr11	5974475	5973923	553
	980	chr11_random	313392	314950	GrapePN4_p_chr11	5970478	5968920	1559
	981	chr11_random	315529	331886	GrapePN4_p_chr11	5968341	5951984	16358
	982	chr11_random	332595	339106	GrapePN4_p_chr11	5951275	5944764	6512
	983	chr11_random	339496	355845	GrapePN4_p_chr11	5944374	5928025	16350
	984	chr11_random	357083	363192	GrapePN4_p_chr11	5926787	5920678	6110
	985	chr11_random	364087	378512	GrapePN4_p_chr11	5919783	5905358	14426
	986	chr11_random	378766	383304	GrapePN4_p_chr11	5905104	5900566	4539
	987	chr11_random	383978	384701	GrapePN4_p_chr11	5899892	5899169	724
	988	chr11_random	385386	396971	GrapePN4_p_chr11	5898484	5886898	11587
	989	chr11_random	398384	401034	GrapePN4_p_chr11	5885099	5882449	2651
	990	chr11_random	404710	444628	GrapePN4_p_chr11	5878773	5838855	39919
	991	chr11_random	444920	448168	GrapePN4_p_chr11	5838563	5835317	3247
	992	chr11_random	454764	456201	GrapePN4_p_chr11	5828722	5827285	1438
	993	chr11_random	459562	460069	GrapePN4_p_chr11	5823924	5823417	508
	994	chr11_random	460347	468551	GrapePN4_p_chr11	5823139	5814935	8205
	995	chr11_random	470035	486762	GrapePN4_p_chr11	5813451	5796724	16728
	996	chr11_random	488018	488767	GrapePN4_p_chr11	5795468	5794719	750
	997	chr11_random	489054	494453	GrapePN4_p_chr11	5794432	5789033	5400
	998	chr11_random	494841	503765	GrapePN4_p_chr11	5788645	5779726	8920
	999	chr11_random	504025	508420	GrapePN4_p_chr11	5779466	5775071	4396
	1000	chr11_random	508926	537235	GrapePN4_p_chr11	5774565	5746256	28310
	1001	chr11_random	540125	545555	GrapePN4_p_chr11	5743367	5737937	5431
	1002	chr11_random	545811	553788	GrapePN4_p_chr11	5737681	5729704	7978
	1003	chr11_random	555426	556519	GrapePN4_p_chr11	5728066	5726973	1094
	1004	chr11_random	556800	561152	GrapePN4_p_chr11	5726692	5722340	4353
	1005	chr11_random	562254	564325	GrapePN4_p_chr11	5721238	5719167	2072
	1006	chr11_random	566129	575937	GrapePN4_p_chr11	5717154	5707348	9807
	1007	chr11_random	580176	582171	GrapePN4_p_chr11	5703109	5701114	1996
	1008	chr11_random	583194	583943	GrapePN4_p_chr11	5700091	5699342	750
	1009	chr11_random	588124	590405	GrapePN4_p_chr11	5695161	5692880	2282
	1010	chr11_random	590804	592644	GrapePN4_p_chr11	5692481	5690641	1841
	1011	chr11_random	593812	599391	GrapePN4_p_chr11	5689473	5683895	5579
	1012	chr11_random	600276	607990	GrapePN4_p_chr11	5683010	5675297	7714
	1013	chr11_random	612918	621792	GrapePN4_p_chr11	5670369	5661496	8874
	1014	chr11_random	622816	624461	GrapePN4_p_chr11	5660472	5658828	1645
	1015	chr11_random	624790	633103	GrapePN4_p_chr11	5658498	5650186	8313
	1016	chr11_random	633493	635526	GrapePN4_p_chr11	5649796	5647763	2034
	1017	chr11_random	635859	640004	GrapePN4_p_chr11	5647430	5643285	4146
	1018	chr11_random	642057	644713	GrapePN4_p_chr11	5639129	5636473	2657
	1019	chr11_random	646376	648489	GrapePN4_p_chr11	5634810	5632697	2114
	1020	chr11_random	649204	661336	GrapePN4_p_chr11	5631823	5619692	12132
	1021	chr11_random	661382	672580	GrapePN4_p_chr11	5619415	5608217	11199
	1022	chr11_random	672969	680078	GrapePN4_p_chr11	5607828	5600719	7110
	1023	chr11_random	685264	687575	GrapePN4_p_chr11	5599591	5597281	2311
	1024	chr11_random	690066	708515	GrapePN4_p_chr11	5594771	5576322	18450
	1025	chr11_random	699878	708515	GrapePN4_p_chr11	5555736	5547132	8605
	1026	chr11_random	708953	718335	GrapePN4_p_chr11	5575884	5566502	9383
	1027	chr11_random	719648	731564	GrapePN4_p_chr11	5565189	5553274	11916
	1028	chr11_random	732767	737597	GrapePN4_p_chr11	5551913	5547083	4831
	1029	chr11_random	737880	747170	GrapePN4_p_chr11	5546800	5537510	9291
	1030	chr11_random	748170	751573	GrapePN4_p_chr11	16812669	16809266	3404
	1031	chr11_random	752374	762816	GrapePN4_p_chr11	16808465	16798054	10412
	1032	chr11_random	763149	772064	GrapePN4_p_chr11	16797721	16788806	8916
	1033	chr11_random	772318	776283	GrapePN4_p_chr11	16788543	16784578	3966
	1034	chr11_random	778729	781382	GrapePN4_p_chr11	16782172	16779519	2654
	1035	chr11_random	781686	787372	GrapePN4_p_chr11	16779215	16773529	5687
	1036	chr11_random	788695	789210	GrapePN4_p_chr11	16772206	16771691	516
	1037	chr11_random	792377	799551	GrapePN4_p_chr11	16768581	16761598	6984
	1038	chr11_random	802703	803680	GrapePN4_p_chr11	16758446	16757469	978
	1039	chr11_random	804134	807448	GrapePN4_p_chr11	16757015	16753701	3315
	1040	chr11_random	807885	808770	GrapePN4_p_chr11	16753264	16752379	886
	1041	chr11_random	810554	812419	GrapePN4_p_chr11	16750595	16748730	1866
	1042	chr11_random	812799	826803	GrapePN4_p_chr11	16748350	16734346	14005
	1043	chr11_random	827523	836071	GrapePN4_p_chr11	16733626	16725081	8546
	1044	chr11_random	837476	838096	GrapePN4_p_chr11	16723673	16723053	621
	1045	chr11_random	838360	849852	GrapePN4_p_chr11	16722789	16711297	11493
	1046	chr11_random	850332	851678	GrapePN4_p_chr11	16710817	16709472	1346
	1047	chr11_random	852984	858601	GrapePN4_p_chr11	16708166	16702549	5618
	1048	chr11_random	859232	868755	GrapePN4_p_chr11	16701918	16692395	9524
	1049	chr11_random	869080	875083	GrapePN4_p_chr11	16692070	16686067	6004
	1050	chr11_random	875728	879778	GrapePN4_p_chr11	16685422	16681372	4051
	1051	chr11_random	881116	883679	GrapePN4_p_chr11	16680292	16677729	2564
	1052	chr11_random	883997	888355	GrapePN4_p_chr11	16677411	16673053	4359
	1053	chr11_random	890052	891333	GrapePN4_p_chr11	16671623	16670342	1282
	1054	chr11_random	892994	895693	GrapePN4_p_chr11	16668681	16665982	2700
	1055	chr11_random	896182	898156	GrapePN4_p_chr11	16665493	16663519	1975
	1056	chr11_random	898912	902732	GrapePN4_p_chr11	16662763	16658943	3821
	1057	chr11_random	903075	911855	GrapePN4_p_chr11	16658600	16649820	8781
	1058	chr11_random	912160	917998	GrapePN4_p_chr11	16649515	16643677	5839
	1059	chr11_random	918393	926955	GrapePN4_p_chr11	16643282	16634720	8563
	1060	chr11_random	927424	929177	GrapePN4_p_chr11	16634250	16632498	1753
	1061	chr11_random	930211	933101	GrapePN4_p_chr11	16631464	16628574	2891
	1062	chr11_random	933723	944596	GrapePN4_p_chr11	16627952	16617079	10874
	1063	chr11_random	945293	948496	GrapePN4_p_chr11	16616382	16613179	3204
	1064	chr11_random	949199	951217	GrapePN4_p_chr11	16612476	16610458	2019
	1065	chr11_random	952478	959683	GrapePN4_p_chr11	16609198	16601993	7206
	1066	chr11_random	960526	965377	GrapePN4_p_chr11	16601150	16596299	4852
	1067	chr11_random	965703	967255	GrapePN4_p_chr11	16595973	16594421	1553
	1068	chr11_random	967659	969594	GrapePN4_p_chr11	16594017	16592082	1936
	1069	chr11_random	971768	973156	GrapePN4_p_chr11	16589908	16588520	1389
	1070	chr11_random	973693	982106	GrapePN4_p_chr11	16587983	16579570	8414
	1071	chr11_random	985539	990599	GrapePN4_p_chr11	16576137	16571077	5061
	1072	chr11_random	990887	993772	GrapePN4_p_chr11	16570789	16567904	2886
	1073	chr11_random	995417	995968	GrapePN4_p_chr11	16566259	16565708	552
	1074	chr11_random	997142	1005842	GrapePN4_p_chr11	16564534	16555834	8701
	1075	chr11_random	1006111	1011686	GrapePN4_p_chr11	16555565	16549991	5575
	1076	chr11_random	1014419	1015632	GrapePN4_p_chr11	16547258	16546045	1214
	1077	chr11_random	1017074	1018829	GrapePN4_p_chr11	16544604	16542849	1756
	1078	chr11_random	1020507	1034421	GrapePN4_p_chr11	16541172	16527260	13913
	1079	chr11_random	1035796	1038276	GrapePN4_p_chr11	16525885	16523405	2481
	1080	chr11_random	1039456	1043044	GrapePN4_p_chr11	16522225	16518639	3587
	1081	chr11_random	1046566	1050693	GrapePN4_p_chr11	16515117	16510992	4126
	1082	chr11_random	1052191	1057021	GrapePN4_p_chr11	16509494	16504664	4831
	1083	chr11_random	1057499	1068773	GrapePN4_p_chr11	16504186	16492912	11275
	1084	chr11_random	1070476	1086176	GrapePN4_p_chr11	16491209	16475514	15696
	1085	chr11_random	1087554	1089823	GrapePN4_p_chr11	16474136	16471867	2270
	1086	chr11_random	1091179	1102578	GrapePN4_p_chr11	16470511	16459196	11316
	1087	chr11_random	1103287	1111924	GrapePN4_p_chr11	16458487	16449850	8638
	1088	chr11_random	1112212	1116114	GrapePN4_p_chr11	16449562	16445660	3903
	1089	chr11_random	1121983	1147405	GrapePN4_p_chr11	16439790	16414369	25422
	1090	chr11_random	1148228	1149109	GrapePN4_p_chr11	16413546	16412665	882
	1091	chr11_random	1150423	1169563	GrapePN4_p_chr11	16411351	16392213	19139
	1092	chr11_random	1170214	1175131	GrapePN4_p_chr11	16391143	16386226	4918
	1093	chr11_random	1176724	1181386	GrapePN4_p_chr11	16384633	16379972	4662
	1094	chr11_random	1198802	1211552	GrapePN4_p_chr11	16362560	16349809	12752
	1095	chr11_random	1211951	1212993	GrapePN4_p_chr11	16349410	16348368	1043
	1096	chr11_random	1213504	1218042	GrapePN4_p_chr11	16347857	16343320	4538
	1097	chr11_random	1220092	1227740	GrapePN4_p_chr11	16341270	16333622	7649
	1098	chr11_random	1228169	1231519	GrapePN4_p_chr11	16333194	16329846	3349
	1099	chr11_random	1232378	1234090	GrapePN4_p_chr11	16329736	16328026	1711
	1100	chr11_random	1234378	1236346	GrapePN4_p_chr11	16327734	16325766	1969
	1101	chr11_random	1236816	1244204	GrapePN4_p_chr11	16325171	16317783	7389
	1102	chr11_random	1245270	1250603	GrapePN4_p_chr11	16316716	16311383	5334
	1103	chr11_random	1254649	1264516	GrapePN4_p_chr11	16308422	16298625	9798
	1104	chr11_random	1264777	1267023	GrapePN4_p_chr11	16298364	16296118	2247
	1105	chr11_random	1267288	1268216	GrapePN4_p_chr11	16295853	16294927	927
	1106	chr11_random	1271012	1271772	GrapePN4_p_chr11	16292131	16291371	761
	1107	chr11_random	1272684	1273233	GrapePN4_p_chr11	16290459	16289910	550
	1108	chr11_random	1273999	1283513	GrapePN4_p_chr11	16289144	16279630	9515
	1109	chr11_random	1284163	1285624	GrapePN4_p_chr11	16278980	16277519	1462
	1110	chr11_random	1299274	1299903	GrapePN4_p_chr11	16263869	16263240	630
	1111	chr11_random	1300236	1306805	GrapePN4_p_chr11	16262907	16256338	6570
	1112	chr11_random	1309760	1317856	GrapePN4_p_chr11	16253383	16245287	8097
	1113	chr11_random	1318984	1320438	GrapePN4_p_chr11	16244285	16242831	1455
	1114	chr11_random	1320726	1324864	GrapePN4_p_chr11	16242511	16238503	4009
	1115	chr11_random	1325688	1330179	GrapePN4_p_chr11	16237679	16233302	4378
	1116	chr11_random	1332094	1336142	GrapePN4_p_chr11	16231387	16227339	4049
	1117	chr11_random	1336521	1363452	GrapePN4_p_chr11	16226960	16200029	26932
	1118	chr11_random	1371928	1378581	GrapePN4_p_chr11	16191553	16184900	6654
	1119	chr11_random	1378841	1393306	GrapePN4_p_chr11	16184640	16170177	14464
	1120	chr11_random	1394897	1395540	GrapePN4_p_chr11	16168586	16167943	644
	1121	chr11_random	1396139	1397638	GrapePN4_p_chr11	16167344	16165845	1500
	1122	chr11_random	1397944	1405097	GrapePN4_p_chr11	16165539	16158386	7154
	1123	chr11_random	1405378	1413595	GrapePN4_p_chr11	16158105	16149888	8218
	1124	chr11_random	1413866	1418529	GrapePN4_p_chr11	16149617	16144953	4665
	1125	chr11_random	1422211	1425993	GrapePN4_p_chr11	16141272	16137490	3783
	1126	chr11_random	1433483	1435115	GrapePN4_p_chr11	16141275	16139643	1633
	1127	chr11_random	1441429	1442820	GrapePN4_p_chr11	16122058	16120668	1391
	1128	chr11_random	1444967	1445861	GrapePN4_p_chr11	16118521	16117627	895
	1129	chr11_random	1446477	1462624	GrapePN4_p_chr11	16117011	16100922	16090
	1130	chr11_random	1466393	1467018	GrapePN4_p_chr11	16097153	16096528	626
	1131	chr11_random	1468564	1472093	GrapePN4_p_chr11	16095100	16091571	3530
	1132	chr11_random	1473031	1474219	GrapePN4_p_chr11	16090633	16089445	1189
	1133	chr11_random	1474350	1510076	GrapePN4_p_chr11	16086249	16050523	35727
	1134	chr11_random	1510369	1530575	GrapePN4_p_chr11	16050503	16030300	20204
	1135	chr11_random	1545553	1574962	GrapePN4_p_chr11	16015325	15985916	29410
	1136	chr11_random	1575226	1577297	GrapePN4_p_chr11	15985652	15983581	2072
	1137	chr11_random	1577618	1581516	GrapePN4_p_chr11	15983260	15979362	3899
	1138	chr11_random	1582494	1588324	GrapePN4_p_chr11	15978384	15972554	5831
	1139	chr11_random	1588948	1591042	GrapePN4_p_chr11	15971930	15969836	2095
	1140	chr11_random	1592256	1597128	GrapePN4_p_chr11	15968622	15963750	4873
	1141	chr11_random	1597399	1600230	GrapePN4_p_chr11	15963479	15960648	2832
	1142	chr11_random	1602012	1609718	GrapePN4_p_chr11	15958866	15951160	7707
	1143	chr11_random	1609969	1615180	GrapePN4_p_chr11	15950909	15945795	5115
	1144	chr11_random	1616199	1617921	GrapePN4_p_chr11	15944776	15943054	1723
	1145	chr11_random	1618297	1619789	GrapePN4_p_chr11	15942678	15941186	1493
	1146	chr11_random	1622718	1632231	GrapePN4_p_chr11	15938258	15928745	9514
	1147	chr11_random	1637325	1642586	GrapePN4_p_chr11	15923652	15918393	5260
	1148	chr11_random	1643557	1646110	GrapePN4_p_chr11	15917422	15914869	2554
	1149	chr11_random	1649045	1658105	GrapePN4_p_chr11	15911934	15902871	9064
	1150	chr11_random	1654694	1658523	GrapePN4_p_chr11	15905716	15901884	3833
	1151	chr11_random	1659049	1665088	GrapePN4_p_chr11	15901418	15895379	6040
	1152	chr11_random	1665426	1669347	GrapePN4_p_chr11	15895041	15891119	3923
	1153	chr11_random	1670439	1671232	GrapePN4_p_chr11	15890027	15889234	794
	1154	chr11_random	1671498	1676349	GrapePN4_p_chr11	15888968	15884144	4825
	1155	chr11_random	1676606	1678215	GrapePN4_p_chr11	15883887	15882278	1610
	1156	chr11_random	1681538	1684422	GrapePN4_p_chr11	15878961	15876077	2885
	1157	chr11_random	1685191	1690209	GrapePN4_p_chr11	15875308	15870290	5019
	1158	chr11_random	1690963	1696163	GrapePN4_p_chr11	15869536	15864336	5201
	1159	chr11_random	1696589	1703246	GrapePN4_p_chr11	15863910	15857253	6658
	1160	chr11_random	1703530	1710436	GrapePN4_p_chr11	15856969	15850063	6907
	1161	chr11_random	1714490	1716805	GrapePN4_p_chr11	15846009	15843694	2316
	1162	chr11_random	1717937	1724665	GrapePN4_p_chr11	15842562	15835837	6726
	1163	chr11_random	1727129	1728560	GrapePN4_p_chr11	15833373	15831942	1432
	1164	chr11_random	1740849	1743576	GrapePN4_p_chr11	15823471	15820744	2728
	1165	chr11_random	1743873	1750709	GrapePN4_p_chr11	15820447	15813611	6837
	1166	chr11_random	1753859	1767661	GrapePN4_p_chr11	15810461	15796662	13800
	1167	chr11_random	1779534	1784438	GrapePN4_p_chr11	15784792	15779888	4905
	1168	chr11_random	1785125	1799690	GrapePN4_p_chr11	15779201	15764636	14566
	1169	chr11_random	1802045	1804805	GrapePN4_p_chr11	15762281	15759521	2761
	1170	chr11_random	1805963	1815169	GrapePN4_p_chr11	15758363	15749157	9207
	1171	chr11_random	1815551	1817097	GrapePN4_p_chr11	15748867	15747320	1548
	1172	chr11_random	1822598	1824596	GrapePN4_p_chr11	15744571	15742574	1998
	1173	chr11_random	1825750	1827525	GrapePN4_p_chr11	15741420	15739645	1776
	1174	chr11_random	1829076	1830639	GrapePN4_p_chr11	15738094	15736531	1564
	1175	chr11_random	1830740	1833407	GrapePN4_p_chr11	15736569	15733903	2667
	1176	chr11_random	1836667	1842762	GrapePN4_p_chr11	15730645	15724552	6094
	1177	chr11_random	1844865	1854211	GrapePN4_p_chr11	15722449	15713103	9347
	1178	chr11_random	1854546	1864221	GrapePN4_p_chr11	15712768	15703093	9676
	1179	chr11_random	1864796	1871536	GrapePN4_p_chr11	15702518	15695782	6737
	1180	chr11_random	1871822	1878574	GrapePN4_p_chr11	15695496	15688744	6753
	1181	chr11_random	1879047	1881861	GrapePN4_p_chr11	15688271	15685457	2815
	1182	chr11_random	1883824	1893126	GrapePN4_p_chr11	15683494	15674194	9301
	1183	chr11_random	1893435	1900684	GrapePN4_p_chr11	15673885	15666636	7250
	1184	chr11_random	1903250	1910140	GrapePN4_p_chr11	15664071	15657181	6891
	1185	chr11_random	1911127	1912301	GrapePN4_p_chr11	15656194	15655020	1175
	1186	chr11_random	1913650	1917594	GrapePN4_p_chr11	15653671	15649727	3945
	1187	chr11_random	1918462	1921850	GrapePN4_p_chr11	15648859	15645471	3389
	1188	chr11_random	1923405	1925726	GrapePN4_p_chr11	15643916	15641595	2322
	1189	chr11_random	1925986	1935338	GrapePN4_p_chr11	15641335	15631983	9353
	1190	chr11_random	1935943	1937037	GrapePN4_p_chr11	15631378	15630284	1095
	1191	chr11_random	1937316	1950125	GrapePN4_p_chr11	15630005	15617200	12806
	1192	chr11_random	1950387	1958276	GrapePN4_p_chr11	15616938	15609070	7869
	1193	chr11_random	1776178	1776903	GrapePN4_p_chr14	15845020	15844296	725
	1194	chr11_random	1760248	1761799	GrapePN4_p_chr18	16347600	16346051	1550
	1195	chr11_random	1545553	1549631	GrapePN4_p_chr19	25033067	25037113	4047
	1196	chr12_random	931975	932700	GrapePN4_p_chr02	14414742	14414017	726
	1197	chr12_random	1074668	1076329	GrapePN4_p_chr02	5749059	5750719	1661
	1198	chr12_random	468222	470039	GrapePN4_p_chr03	19700833	19702626	1794
	1199	chr12_random	2803737	2805358	GrapePN4_p_chr06	12674239	12672613	1627
	1200	chr12_random	2813331	2816849	GrapePN4_p_chr06	12659953	12656447	3507
	1201	chr12_random	1051160	1052611	GrapePN4_p_chr07	23240087	23241532	1446
	1202	chr12_random	1065522	1067874	GrapePN4_p_chr07	23221001	23223357	2357
	1203	chr12_random	933827	934894	GrapePN4_p_chr10	23421886	23422943	1058
	1204	chr12_random	2517624	2518770	GrapePN4_p_chr10	25463298	25464443	1146
	1205	chr12_random	2525621	2526767	GrapePN4_p_chr10	25463298	25464443	1146
	1206	chr12_random	189	11977	GrapePN4_p_chr12	14507092	14495304	11789
	1207	chr12_random	15436	24363	GrapePN4_p_chr12	14491846	14482919	8928
	1208	chr12_random	24738	31239	GrapePN4_p_chr12	14482544	14476045	6500
	1209	chr12_random	32831	35806	GrapePN4_p_chr12	14474454	14471480	2975
	1210	chr12_random	36086	40076	GrapePN4_p_chr12	14471457	14467451	4007
	1211	chr12_random	40580	49431	GrapePN4_p_chr12	14108574	14099746	8829
	1212	chr12_random	40580	49431	GrapePN4_p_chr12	14466783	14457933	8851
	1213	chr12_random	48008	49431	GrapePN4_p_chr12	14644553	14643127	1427
	1214	chr12_random	49916	68150	GrapePN4_p_chr12	14457448	14439158	18291
	1215	chr12_random	69241	78333	GrapePN4_p_chr12	14438067	14428975	9093
	1216	chr12_random	79404	84322	GrapePN4_p_chr12	14427904	14422987	4918
	1217	chr12_random	85186	87376	GrapePN4_p_chr12	14422123	14419933	2191
	1218	chr12_random	88023	90869	GrapePN4_p_chr12	14419286	14416440	2847
	1219	chr12_random	94084	104016	GrapePN4_p_chr12	14413296	14403365	9932
	1220	chr12_random	104952	115239	GrapePN4_p_chr12	14402429	14392142	10288
	1221	chr12_random	115564	127061	GrapePN4_p_chr12	14391817	14380320	11498
	1222	chr12_random	129843	144956	GrapePN4_p_chr12	14377538	14362426	15113
	1223	chr12_random	146075	152084	GrapePN4_p_chr12	14361307	14355298	6010
	1224	chr12_random	155552	161581	GrapePN4_p_chr12	14351830	14345801	6030
	1225	chr12_random	161872	178378	GrapePN4_p_chr12	14345510	14329001	16510
	1226	chr12_random	191478	192639	GrapePN4_p_chr12	14315905	14314748	1158
	1227	chr12_random	193483	200767	GrapePN4_p_chr12	14313904	14306621	7284
	1228	chr12_random	201145	207655	GrapePN4_p_chr12	14306243	14299733	6511
	1229	chr12_random	208214	212490	GrapePN4_p_chr12	14299360	14295084	4277
	1230	chr12_random	213627	219701	GrapePN4_p_chr12	14293947	14287873	6075
	1231	chr12_random	221181	221759	GrapePN4_p_chr12	14286393	14285815	579
	1232	chr12_random	222053	223088	GrapePN4_p_chr12	14285521	14284486	1036
	1233	chr12_random	225756	228153	GrapePN4_p_chr12	14281818	14279421	2398
	1234	chr12_random	228810	241182	GrapePN4_p_chr12	14278764	14266394	12371
	1235	chr12_random	241455	242506	GrapePN4_p_chr12	14266121	14265070	1052
	1236	chr12_random	242999	243627	GrapePN4_p_chr12	14264577	14263949	629
	1237	chr12_random	246600	248340	GrapePN4_p_chr12	14261288	14259548	1741
	1238	chr12_random	248608	251636	GrapePN4_p_chr12	14259280	14256252	3029
	1239	chr12_random	252189	263226	GrapePN4_p_chr12	14255699	14244662	11038
	1240	chr12_random	265544	268480	GrapePN4_p_chr12	14242344	14239408	2937
	1241	chr12_random	268874	290077	GrapePN4_p_chr12	14239427	14218226	21202
	1242	chr12_random	290522	297255	GrapePN4_p_chr12	14217781	14211184	6598
	1243	chr12_random	297634	298265	GrapePN4_p_chr12	14210805	14210174	632
	1244	chr12_random	299838	301925	GrapePN4_p_chr12	14208601	14206515	2087
	1245	chr12_random	306295	308938	GrapePN4_p_chr12	14202146	14199503	2644
	1246	chr12_random	309230	310971	GrapePN4_p_chr12	14199211	14197470	1742
	1247	chr12_random	312191	320017	GrapePN4_p_chr12	14196250	14188424	7827
	1248	chr12_random	324471	327624	GrapePN4_p_chr12	14183065	14179912	3154
	1249	chr12_random	330715	336427	GrapePN4_p_chr12	14176933	14171221	5713
	1250	chr12_random	336719	337609	GrapePN4_p_chr12	14170929	14170040	890
	1251	chr12_random	339004	340616	GrapePN4_p_chr12	14168877	14167265	1613
	1252	chr12_random	342511	344772	GrapePN4_p_chr12	14165370	14163109	2262
	1253	chr12_random	352579	358338	GrapePN4_p_chr12	14155312	14149553	5760
	1254	chr12_random	358617	360037	GrapePN4_p_chr12	14149274	14147855	1420
	1255	chr12_random	366112	368799	GrapePN4_p_chr12	14141780	14139096	2685
	1256	chr12_random	370181	374730	GrapePN4_p_chr12	14137714	14133165	4550
	1257	chr12_random	391759	398061	GrapePN4_p_chr12	14116140	14109840	6301
	1258	chr12_random	398159	400225	GrapePN4_p_chr12	14119811	14117743	2069
	1259	chr12_random	401828	408762	GrapePN4_p_chr12	14116140	14109242	6899
	1260	chr12_random	401828	408762	GrapePN4_p_chr12	14673427	14666467	6961
	1261	chr12_random	401828	408762	GrapePN4_p_chr12	14915220	14908290	6931
	1262	chr12_random	409036	417093	GrapePN4_p_chr12	14108967	14100915	8053
	1263	chr12_random	409036	417093	GrapePN4_p_chr12	14467176	14459106	8071
	1264	chr12_random	409036	416852	GrapePN4_p_chr12	14666193	14658357	7837
	1265	chr12_random	409036	415926	GrapePN4_p_chr12	14908016	14901111	6906
	1266	chr12_random	420686	427037	GrapePN4_p_chr12	14640219	14633871	6349
	1267	chr12_random	431608	442137	GrapePN4_p_chr12	14085900	14075371	10530
	1268	chr12_random	442332	443243	GrapePN4_p_chr12	14072620	14073531	912
	1269	chr12_random	443343	445322	GrapePN4_p_chr12	14074575	14072596	1980
	1270	chr12_random	448276	449201	GrapePN4_p_chr12	14069642	14068717	926
	1271	chr12_random	449609	467570	GrapePN4_p_chr12	14068309	14050352	17958
	1272	chr12_random	472102	509104	GrapePN4_p_chr12	14045755	14008753	37003
	1273	chr12_random	510005	521086	GrapePN4_p_chr12	14007852	13996771	11082
	1274	chr12_random	521445	531146	GrapePN4_p_chr12	13996412	13986711	9702
	1275	chr12_random	535168	549135	GrapePN4_p_chr12	13982691	13968724	13968
	1276	chr12_random	549422	554801	GrapePN4_p_chr12	13968437	13963057	5381
	1277	chr12_random	555463	557574	GrapePN4_p_chr12	13962395	13960284	2112
	1278	chr12_random	560516	565070	GrapePN4_p_chr12	13957342	13952788	4555
	1279	chr12_random	567659	573758	GrapePN4_p_chr12	13950199	13944100	6100
	1280	chr12_random	577811	584004	GrapePN4_p_chr12	13940047	13933854	6194
	1281	chr12_random	584554	591830	GrapePN4_p_chr12	13933831	13926557	7275
	1282	chr12_random	596193	611208	GrapePN4_p_chr12	13921930	13906916	15015
	1283	chr12_random	612567	614255	GrapePN4_p_chr12	13905557	13903869	1689
	1284	chr12_random	615234	616492	GrapePN4_p_chr12	13902890	13901632	1259
	1285	chr12_random	616855	625846	GrapePN4_p_chr12	13901269	13892279	8991
	1286	chr12_random	636627	637216	GrapePN4_p_chr12	13881612	13881023	590
	1287	chr12_random	643197	646703	GrapePN4_p_chr12	13875042	13871536	3507
	1288	chr12_random	649218	649752	GrapePN4_p_chr12	13869021	13868487	535
	1289	chr12_random	650232	661370	GrapePN4_p_chr12	13868007	13856870	11138
	1290	chr12_random	662217	664267	GrapePN4_p_chr12	13856023	13853973	2051
	1291	chr12_random	665808	674184	GrapePN4_p_chr12	13852432	13844057	8376
	1292	chr12_random	674527	679474	GrapePN4_p_chr12	13843714	13838767	4948
	1293	chr12_random	679857	681730	GrapePN4_p_chr12	13838384	13836512	1873
	1294	chr12_random	682241	695217	GrapePN4_p_chr12	13836001	13823025	12977
	1295	chr12_random	696752	698823	GrapePN4_p_chr12	13821490	13819419	2072
	1296	chr12_random	700523	711514	GrapePN4_p_chr12	13817719	13806728	10992
	1297	chr12_random	712345	718874	GrapePN4_p_chr12	13805897	13799368	6530
	1298	chr12_random	719630	732020	GrapePN4_p_chr12	13798612	13786223	12390
	1299	chr12_random	735689	743923	GrapePN4_p_chr12	13782555	13774322	8234
	1300	chr12_random	744404	748501	GrapePN4_p_chr12	13773841	13769744	4098
	1301	chr12_random	751085	758289	GrapePN4_p_chr12	13767160	13759956	7205
	1302	chr12_random	760249	768202	GrapePN4_p_chr12	13757988	13750141	7848
	1303	chr12_random	768550	774524	GrapePN4_p_chr12	13749581	13743607	5975
	1304	chr12_random	776646	777731	GrapePN4_p_chr12	13741485	13740400	1086
	1305	chr12_random	778347	779990	GrapePN4_p_chr12	13739784	13738141	1644
	1306	chr12_random	780549	783962	GrapePN4_p_chr12	13737582	13734169	3414
	1307	chr12_random	807263	816396	GrapePN4_p_chr12	13710672	13701539	9134
	1308	chr12_random	820077	827646	GrapePN4_p_chr12	13697859	13690290	7570
	1309	chr12_random	827939	830956	GrapePN4_p_chr12	13689997	13686980	3018
	1310	chr12_random	831783	832674	GrapePN4_p_chr12	13686153	13685262	892
	1311	chr12_random	832947	835306	GrapePN4_p_chr12	13684989	13682630	2360
	1312	chr12_random	840516	842846	GrapePN4_p_chr12	13677421	13675091	2331
	1313	chr12_random	843380	844392	GrapePN4_p_chr12	13674557	13673545	1013
	1314	chr12_random	845092	856947	GrapePN4_p_chr12	13672845	13660990	11856
	1315	chr12_random	857972	860753	GrapePN4_p_chr12	13659965	13657184	2782
	1316	chr12_random	861363	862532	GrapePN4_p_chr12	13656574	13655405	1170
	1317	chr12_random	865371	875449	GrapePN4_p_chr12	13652566	13642488	10079
	1318	chr12_random	875844	882197	GrapePN4_p_chr12	13642093	13635740	6354
	1319	chr12_random	882885	890669	GrapePN4_p_chr12	13635052	13627269	7784
	1320	chr12_random	890748	894006	GrapePN4_p_chr12	13626959	13623701	3259
	1321	chr12_random	894262	906116	GrapePN4_p_chr12	13623445	13611591	11855
	1322	chr12_random	906888	910927	GrapePN4_p_chr12	13610819	13606780	4040
	1323	chr12_random	916793	919659	GrapePN4_p_chr12	13601386	13598519	2868
	1324	chr12_random	920535	921704	GrapePN4_p_chr12	13597763	13596594	1170
	1325	chr12_random	924405	925360	GrapePN4_p_chr12	13593894	13592939	956
	1326	chr12_random	926038	927475	GrapePN4_p_chr12	13592261	13590824	1438
	1327	chr12_random	927854	946566	GrapePN4_p_chr12	13590445	13571733	18713
	1328	chr12_random	946823	951669	GrapePN4_p_chr12	13571476	13566630	4847
	1329	chr12_random	952028	978597	GrapePN4_p_chr12	13566271	13539702	26570
	1330	chr12_random	979200	998978	GrapePN4_p_chr12	13539099	13519321	19779
	1331	chr12_random	998423	1002398	GrapePN4_p_chr12	13519318	13515352	3967
	1332	chr12_random	1002729	1011859	GrapePN4_p_chr12	13515021	13505891	9131
	1333	chr12_random	1012642	1014227	GrapePN4_p_chr12	13505108	13503523	1586
	1334	chr12_random	1016530	1020024	GrapePN4_p_chr12	13501220	13497726	3495
	1335	chr12_random	1020539	1027561	GrapePN4_p_chr12	13497211	13490189	7023
	1336	chr12_random	1029086	1039741	GrapePN4_p_chr12	13488664	13478010	10655
	1337	chr12_random	1041292	1054358	GrapePN4_p_chr12	13476459	13463598	12862
	1338	chr12_random	1057719	1076329	GrapePN4_p_chr12	13460237	13441628	18610
	1339	chr12_random	1080852	1106610	GrapePN4_p_chr12	13438220	13412464	25757
	1340	chr12_random	1107386	1108086	GrapePN4_p_chr12	13411688	13410988	701
	1341	chr12_random	1108569	1117256	GrapePN4_p_chr12	13410505	13401818	8688
	1342	chr12_random	1118999	1120907	GrapePN4_p_chr12	13400075	13398168	1908
	1343	chr12_random	1121312	1122393	GrapePN4_p_chr12	13397763	13396682	1082
	1344	chr12_random	1125314	1127222	GrapePN4_p_chr12	13393761	13391853	1909
	1345	chr12_random	1128032	1141457	GrapePN4_p_chr12	13391043	13377619	13425
	1346	chr12_random	1143656	1150960	GrapePN4_p_chr12	13375420	13368119	7302
	1347	chr12_random	1151456	1154892	GrapePN4_p_chr12	13367623	13364187	3437
	1348	chr12_random	1168535	1172611	GrapePN4_p_chr12	13350544	13346468	4077
	1349	chr12_random	1175768	1177385	GrapePN4_p_chr12	13343311	13341694	1618
	1350	chr12_random	1178708	1183027	GrapePN4_p_chr12	13340371	13336052	4320
	1351	chr12_random	1183318	1184330	GrapePN4_p_chr12	13335761	13334749	1013
	1352	chr12_random	1184609	1188758	GrapePN4_p_chr12	13334470	13330321	4150
	1353	chr12_random	1190410	1201463	GrapePN4_p_chr12	13328669	13317620	11050
	1354	chr12_random	1203063	1205602	GrapePN4_p_chr12	13316020	13313481	2540
	1355	chr12_random	1206058	1209748	GrapePN4_p_chr12	13313025	13309335	3691
	1356	chr12_random	1212875	1223283	GrapePN4_p_chr12	13306208	13295800	10409
	1357	chr12_random	1224851	1231828	GrapePN4_p_chr12	13294232	13287255	6978
	1358	chr12_random	1232131	1252115	GrapePN4_p_chr12	13286952	13266969	19984
	1359	chr12_random	1255265	1267135	GrapePN4_p_chr12	13263819	13251949	11871
	1360	chr12_random	1268119	1279722	GrapePN4_p_chr12	13250965	13239364	11602
	1361	chr12_random	1281400	1283131	GrapePN4_p_chr12	13237686	13235955	1732
	1362	chr12_random	1283555	1305614	GrapePN4_p_chr12	13235531	13213477	22055
	1363	chr12_random	1306812	1328001	GrapePN4_p_chr12	13212279	13191092	21188
	1364	chr12_random	1330321	1336218	GrapePN4_p_chr12	13188772	13182876	5897
	1365	chr12_random	1337880	1350214	GrapePN4_p_chr12	13181214	13168880	12335
	1366	chr12_random	1351809	1361939	GrapePN4_p_chr12	13167285	13157155	10131
	1367	chr12_random	1362498	1393721	GrapePN4_p_chr12	13156596	13125378	31219
	1368	chr12_random	1396025	1399039	GrapePN4_p_chr12	13123074	13120060	3015
	1369	chr12_random	1399418	1403310	GrapePN4_p_chr12	13119681	13115789	3893
	1370	chr12_random	1405201	1408020	GrapePN4_p_chr12	13113898	13111187	2712
	1371	chr12_random	1408638	1417769	GrapePN4_p_chr12	13110683	13101552	9132
	1372	chr12_random	1419399	1440826	GrapePN4_p_chr12	13099922	13078495	21428
	1373	chr12_random	1447676	1461632	GrapePN4_p_chr12	13071891	13057936	13956
	1374	chr12_random	1465715	1467569	GrapePN4_p_chr12	12923258	12921404	1855
	1375	chr12_random	1468478	1470460	GrapePN4_p_chr12	12920495	12918514	1982
	1376	chr12_random	1471109	1491632	GrapePN4_p_chr12	12918336	12897818	20519
	1377	chr12_random	1491936	1493533	GrapePN4_p_chr12	12897514	12895917	1598
	1378	chr12_random	1495433	1527206	GrapePN4_p_chr12	12894018	12862212	31807
	1379	chr12_random	1527907	1529075	GrapePN4_p_chr12	12861511	12860343	1169
	1380	chr12_random	1530660	1538654	GrapePN4_p_chr12	12858758	12850763	7996
	1381	chr12_random	1540540	1544761	GrapePN4_p_chr12	12848877	12844657	4221
	1382	chr12_random	1546059	1561562	GrapePN4_p_chr12	12843346	12827843	15504
	1383	chr12_random	1562167	1564004	GrapePN4_p_chr12	12827238	12825401	1838
	1384	chr12_random	1564631	1566457	GrapePN4_p_chr12	12824774	12822948	1827
	1385	chr12_random	1567419	1587435	GrapePN4_p_chr12	12821986	12801970	20017
	1386	chr12_random	1590510	1592481	GrapePN4_p_chr12	12798895	12796924	1972
	1387	chr12_random	1592777	1596229	GrapePN4_p_chr12	12796628	12793176	3453
	1388	chr12_random	1596706	1597405	GrapePN4_p_chr12	12792699	12792000	700
	1389	chr12_random	1597656	1600179	GrapePN4_p_chr12	12791749	12789226	2524
	1390	chr12_random	1602781	1613494	GrapePN4_p_chr12	12786808	12776235	10574
	1391	chr12_random	1614913	1616119	GrapePN4_p_chr12	12774816	12773611	1206
	1392	chr12_random	1618378	1619678	GrapePN4_p_chr12	12771352	12770052	1301
	1393	chr12_random	1624009	1624749	GrapePN4_p_chr12	12765723	12764983	741
	1394	chr12_random	1626392	1634938	GrapePN4_p_chr12	12763340	12754794	8547
	1395	chr12_random	1635655	1637356	GrapePN4_p_chr12	12754077	12752379	1699
	1396	chr12_random	1638145	1642087	GrapePN4_p_chr12	12752085	12748266	3820
	1397	chr12_random	1642829	1653916	GrapePN4_p_chr12	12747524	12736436	11089
	1398	chr12_random	1654768	1677884	GrapePN4_p_chr12	12735585	12712565	23021
	1399	chr12_random	1678169	1690731	GrapePN4_p_chr12	12712280	12699774	12507
	1400	chr12_random	1695288	1724031	GrapePN4_p_chr12	12695219	12666478	28742
	1401	chr12_random	1729274	1738090	GrapePN4_p_chr12	12661299	12652483	8817
	1402	chr12_random	1738453	1744041	GrapePN4_p_chr12	12652120	12646532	5589
	1403	chr12_random	1746661	1753256	GrapePN4_p_chr12	12643912	12637317	6596
	1404	chr12_random	1753930	1759225	GrapePN4_p_chr12	12636643	12631276	5368
	1405	chr12_random	1760094	1766330	GrapePN4_p_chr12	12630407	12624171	6237
	1406	chr12_random	1766710	1769960	GrapePN4_p_chr12	12623791	12620541	3251
	1407	chr12_random	1770604	1772178	GrapePN4_p_chr12	12620267	12618692	1576
	1408	chr12_random	1774966	1780063	GrapePN4_p_chr12	12616581	12611484	5098
	1409	chr12_random	1780535	1781610	GrapePN4_p_chr12	12611012	12609937	1076
	1410	chr12_random	1781887	1783496	GrapePN4_p_chr12	12609660	12608051	1610
	1411	chr12_random	1784099	1786683	GrapePN4_p_chr12	12607448	12604864	2585
	1412	chr12_random	1791541	1792381	GrapePN4_p_chr12	12600672	12599832	841
	1413	chr12_random	1794827	1795628	GrapePN4_p_chr12	12597387	12596585	803
	1414	chr12_random	1797178	1804143	GrapePN4_p_chr12	12595035	12588070	6966
	1415	chr12_random	1807993	1811636	GrapePN4_p_chr12	12577584	12573943	3642
	1416	chr12_random	1811952	1819186	GrapePN4_p_chr12	12573628	12566394	7235
	1417	chr12_random	1822138	1830803	GrapePN4_p_chr12	12563442	12554777	8666
	1418	chr12_random	1834567	1839124	GrapePN4_p_chr12	12550861	12546304	4558
	1419	chr12_random	1839613	1847586	GrapePN4_p_chr12	12545815	12537842	7974
	1420	chr12_random	1849647	1853384	GrapePN4_p_chr12	12535781	12532044	3738
	1421	chr12_random	1854820	1858510	GrapePN4_p_chr12	12530610	12526920	3691
	1422	chr12_random	1858925	1862120	GrapePN4_p_chr12	12526506	12523311	3196
	1423	chr12_random	1863842	1871058	GrapePN4_p_chr12	12521589	12514373	7217
	1424	chr12_random	1871908	1872916	GrapePN4_p_chr12	12513523	12512515	1009
	1425	chr12_random	1877194	1878036	GrapePN4_p_chr12	12508237	12507395	843
	1426	chr12_random	1878539	1887715	GrapePN4_p_chr12	12506892	12497716	9177
	1427	chr12_random	1887979	1895295	GrapePN4_p_chr12	12497452	12490136	7317
	1428	chr12_random	1895553	1909999	GrapePN4_p_chr12	12489878	12475435	14444
	1429	chr12_random	1910306	1915684	GrapePN4_p_chr12	12475128	12469750	5379
	1430	chr12_random	1916098	1919641	GrapePN4_p_chr12	12469336	12465792	3545
	1431	chr12_random	1920006	1924531	GrapePN4_p_chr12	12465428	12460903	4526
	1432	chr12_random	1924852	1926800	GrapePN4_p_chr12	12460582	12458634	1949
	1433	chr12_random	1927179	1931169	GrapePN4_p_chr12	12458255	12454265	3991
	1434	chr12_random	1931999	1934131	GrapePN4_p_chr12	12453435	12451303	2133
	1435	chr12_random	1950059	1953442	GrapePN4_p_chr12	12435642	12432259	3384
	1436	chr12_random	1953696	1954920	GrapePN4_p_chr12	12432005	12430781	1225
	1437	chr12_random	1955709	1962899	GrapePN4_p_chr12	12429992	12422802	7191
	1438	chr12_random	1964081	1969026	GrapePN4_p_chr12	12421479	12416534	4946
	1439	chr12_random	1969479	1974462	GrapePN4_p_chr12	12416081	12411098	4984
	1440	chr12_random	1977960	1984556	GrapePN4_p_chr12	12407600	12401004	6597
	1441	chr12_random	1988080	1992541	GrapePN4_p_chr12	12397480	12393019	4462
	1442	chr12_random	1997425	2002072	GrapePN4_p_chr12	12388135	12383488	4648
	1443	chr12_random	2002687	2014434	GrapePN4_p_chr12	12382873	12371128	11746
	1444	chr12_random	2018490	2019792	GrapePN4_p_chr12	12367892	12366590	1303
	1445	chr12_random	2020328	2023334	GrapePN4_p_chr12	12366005	12363001	3005
	1446	chr12_random	2024783	2025661	GrapePN4_p_chr12	12361552	12360675	878
	1447	chr12_random	2025981	2026666	GrapePN4_p_chr12	12360357	12359672	686
	1448	chr12_random	2026944	2029457	GrapePN4_p_chr12	12359394	12356881	2514
	1449	chr12_random	2030132	2030802	GrapePN4_p_chr12	12356206	12355536	671
	1450	chr12_random	2033415	2036380	GrapePN4_p_chr12	12352923	12349958	2966
	1451	chr12_random	2037702	2040394	GrapePN4_p_chr12	12348636	12345944	2693
	1452	chr12_random	2040722	2047396	GrapePN4_p_chr12	12345616	12338942	6675
	1453	chr12_random	2048330	2051873	GrapePN4_p_chr12	12338008	12334465	3544
	1454	chr12_random	2055498	2061431	GrapePN4_p_chr12	12330840	12324907	5934
	1455	chr12_random	2061940	2077955	GrapePN4_p_chr12	12324398	12308465	15934
	1456	chr12_random	2080793	2086887	GrapePN4_p_chr12	12305627	12299533	6095
	1457	chr12_random	2089016	2090083	GrapePN4_p_chr12	12297404	12296337	1068
	1458	chr12_random	2091710	2093958	GrapePN4_p_chr12	12294710	12292462	2249
	1459	chr12_random	2097656	2106369	GrapePN4_p_chr12	12288764	12280051	8714
	1460	chr12_random	2108914	2119169	GrapePN4_p_chr12	12277506	12267251	10256
	1461	chr12_random	2120035	2121769	GrapePN4_p_chr12	12266415	12264681	1735
	1462	chr12_random	2122831	2126037	GrapePN4_p_chr12	12263619	12260415	3205
	1463	chr12_random	2126383	2132701	GrapePN4_p_chr12	12260069	12253745	6325
	1464	chr12_random	2133817	2142170	GrapePN4_p_chr12	12252628	12244277	8352
	1465	chr12_random	2142517	2148438	GrapePN4_p_chr12	12243930	12238009	5922
	1466	chr12_random	2148958	2155986	GrapePN4_p_chr12	12237489	12230461	7029
	1467	chr12_random	2156732	2159776	GrapePN4_p_chr12	12229715	12226671	3045
	1468	chr12_random	2160543	2162463	GrapePN4_p_chr12	12225904	12223985	1920
	1469	chr12_random	2166520	2168316	GrapePN4_p_chr12	12219496	12217700	1797
	1470	chr12_random	2171061	2176870	GrapePN4_p_chr12	12214955	12209147	5809
	1471	chr12_random	2178946	2180914	GrapePN4_p_chr12	12207074	12205108	1967
	1472	chr12_random	2181570	2194131	GrapePN4_p_chr12	12204452	12191891	12562
	1473	chr12_random	2196665	2210965	GrapePN4_p_chr12	12189357	12175057	14301
	1474	chr12_random	2211769	2212578	GrapePN4_p_chr12	12174253	12173444	810
	1475	chr12_random	2212944	2213563	GrapePN4_p_chr12	12173078	12172459	620
	1476	chr12_random	2214011	2217875	GrapePN4_p_chr12	12172011	12168149	3863
	1477	chr12_random	2220914	2233928	GrapePN4_p_chr12	12165122	12152108	13015
	1478	chr12_random	2234817	2241237	GrapePN4_p_chr12	12151220	12144801	6420
	1479	chr12_random	2246262	2266347	GrapePN4_p_chr12	12139776	12119691	20086
	1480	chr12_random	2267167	2268573	GrapePN4_p_chr12	12118061	12116655	1407
	1481	chr12_random	2270958	2276811	GrapePN4_p_chr12	12114270	12108417	5854
	1482	chr12_random	2277089	2280937	GrapePN4_p_chr12	12108139	12104294	3846
	1483	chr12_random	2282767	2285596	GrapePN4_p_chr12	12102463	12099634	2830
	1484	chr12_random	2285944	2289815	GrapePN4_p_chr12	12099286	12095415	3872
	1485	chr12_random	2290079	2293207	GrapePN4_p_chr12	12095151	12092023	3129
	1486	chr12_random	2297452	2300369	GrapePN4_p_chr12	12087537	12084571	2967
	1487	chr12_random	2300722	2301995	GrapePN4_p_chr12	12084218	12082945	1274
	1488	chr12_random	2303551	2304738	GrapePN4_p_chr12	12081375	12080189	1187
	1489	chr12_random	2308841	2316616	GrapePN4_p_chr12	12076086	12068313	7774
	1490	chr12_random	2316940	2317506	GrapePN4_p_chr12	12067989	12067423	567
	1491	chr12_random	2318642	2325294	GrapePN4_p_chr12	12066287	12059635	6653
	1492	chr12_random	2326204	2329566	GrapePN4_p_chr12	12058725	12055364	3362
	1493	chr12_random	2331941	2334531	GrapePN4_p_chr12	12052989	12050399	2591
	1494	chr12_random	2335062	2346294	GrapePN4_p_chr12	12049868	12038635	11234
	1495	chr12_random	2348085	2351802	GrapePN4_p_chr12	12036844	12033127	3718
	1496	chr12_random	2354606	2355983	GrapePN4_p_chr12	12030323	12028946	1378
	1497	chr12_random	2356266	2357729	GrapePN4_p_chr12	12028663	12027201	1463
	1498	chr12_random	2358640	2360307	GrapePN4_p_chr12	12026289	12024623	1667
	1499	chr12_random	2364515	2367056	GrapePN4_p_chr12	12020415	12017874	2542
	1500	chr12_random	2368890	2387239	GrapePN4_p_chr12	12015882	11997533	18350
	1501	chr12_random	2389206	2401562	GrapePN4_p_chr12	11995566	11983210	12357
	1502	chr12_random	2402032	2404271	GrapePN4_p_chr12	11982740	11980579	2162
	1503	chr12_random	2405039	2413084	GrapePN4_p_chr12	11979812	11971767	8046
	1504	chr12_random	2413515	2423627	GrapePN4_p_chr12	11971336	11961224	10113
	1505	chr12_random	2424510	2435466	GrapePN4_p_chr12	11960129	11949174	10956
	1506	chr12_random	2436339	2445672	GrapePN4_p_chr12	11948301	11938968	9334
	1507	chr12_random	2446060	2451675	GrapePN4_p_chr12	11938580	11932965	5616
	1508	chr12_random	2453731	2456134	GrapePN4_p_chr12	11930909	11928506	2404
	1509	chr12_random	2456620	2458683	GrapePN4_p_chr12	11928020	11925957	2064
	1510	chr12_random	2462133	2466044	GrapePN4_p_chr12	11922507	11918596	3912
	1511	chr12_random	2466624	2468142	GrapePN4_p_chr12	11918116	11916598	1519
	1512	chr12_random	2471302	2472199	GrapePN4_p_chr12	11913439	11912543	897
	1513	chr12_random	2472686	2482255	GrapePN4_p_chr12	11912056	11902487	9570
	1514	chr12_random	2485605	2492683	GrapePN4_p_chr12	11899137	11892059	7079
	1515	chr12_random	2495233	2498294	GrapePN4_p_chr12	11889511	11886450	3062
	1516	chr12_random	2499039	2500268	GrapePN4_p_chr12	11885705	11884476	1230
	1517	chr12_random	2501097	2512023	GrapePN4_p_chr12	11883647	11872721	10927
	1518	chr12_random	2512672	2520376	GrapePN4_p_chr12	11872072	11864372	7701
	1519	chr12_random	2521387	2523000	GrapePN4_p_chr12	11854931	11853318	1614
	1520	chr12_random	2524846	2528477	GrapePN4_p_chr12	11867897	11864268	3630
	1521	chr12_random	2538417	2544446	GrapePN4_p_chr12	11837779	11831750	6030
	1522	chr12_random	2545663	2547207	GrapePN4_p_chr12	11830533	11828989	1545
	1523	chr12_random	2548820	2549387	GrapePN4_p_chr12	11827376	11826809	568
	1524	chr12_random	2551138	2552107	GrapePN4_p_chr12	11825058	11824089	970
	1525	chr12_random	2553436	2560580	GrapePN4_p_chr12	11822760	11815616	7145
	1526	chr12_random	2560874	2561919	GrapePN4_p_chr12	11815322	11814277	1046
	1527	chr12_random	2565010	2566016	GrapePN4_p_chr12	11811186	11810180	1007
	1528	chr12_random	2566772	2571876	GrapePN4_p_chr12	11809424	11804320	5105
	1529	chr12_random	2573934	2574595	GrapePN4_p_chr12	11802262	11801601	662
	1530	chr12_random	2577498	2585540	GrapePN4_p_chr12	11798698	11790586	8113
	1531	chr12_random	2585641	2588470	GrapePN4_p_chr12	11790614	11787785	2830
	1532	chr12_random	2590839	2592521	GrapePN4_p_chr12	11785416	11783734	1683
	1533	chr12_random	2594625	2602962	GrapePN4_p_chr12	11781630	11773293	8338
	1534	chr12_random	2603286	2606709	GrapePN4_p_chr12	11772969	11769546	3424
	1535	chr12_random	2607315	2609264	GrapePN4_p_chr12	11768940	11766991	1950
	1536	chr12_random	2609692	2624999	GrapePN4_p_chr12	11766563	11751256	15308
	1537	chr12_random	2627058	2634049	GrapePN4_p_chr12	11749198	11742206	6993
	1538	chr12_random	2634327	2643802	GrapePN4_p_chr12	11741928	11732589	9340
	1539	chr12_random	2648915	2657001	GrapePN4_p_chr12	11727477	11719392	8086
	1540	chr12_random	2657629	2659454	GrapePN4_p_chr12	11718764	11716939	1826
	1541	chr12_random	2660003	2661471	GrapePN4_p_chr12	11716390	11714922	1469
	1542	chr12_random	2663849	2666011	GrapePN4_p_chr12	11712544	11710382	2163
	1543	chr12_random	2666320	2669992	GrapePN4_p_chr12	11710073	11706401	3673
	1544	chr12_random	2670948	2674095	GrapePN4_p_chr12	11705445	11702298	3148
	1545	chr12_random	2674475	2676822	GrapePN4_p_chr12	11702308	11699961	2348
	1546	chr12_random	2677535	2680321	GrapePN4_p_chr12	11699248	11696465	2784
	1547	chr12_random	2680713	2684925	GrapePN4_p_chr12	11696073	11691861	4213
	1548	chr12_random	2687969	2698021	GrapePN4_p_chr12	11688817	11678766	10052
	1549	chr12_random	2698507	2700037	GrapePN4_p_chr12	11677957	11676427	1531
	1550	chr12_random	2703318	2705189	GrapePN4_p_chr12	11673146	11671380	1767
	1551	chr12_random	2706854	2713699	GrapePN4_p_chr12	11669643	11662857	6787
	1552	chr12_random	2716865	2719310	GrapePN4_p_chr12	11657919	11655474	2446
	1553	chr12_random	2723893	2729096	GrapePN4_p_chr12	11650891	11645751	5141
	1554	chr12_random	2729643	2731374	GrapePN4_p_chr12	11645204	11643545	1660
	1555	chr12_random	2732221	2733096	GrapePN4_p_chr12	11642606	11641731	876
	1556	chr12_random	2740221	2741429	GrapePN4_p_chr12	11634968	11633760	1209
	1557	chr12_random	2749084	2749591	GrapePN4_p_chr12	11630187	11629680	508
	1558	chr12_random	2749843	2752013	GrapePN4_p_chr12	11629428	11627258	2171
	1559	chr12_random	2753234	2754297	GrapePN4_p_chr12	11626037	11624974	1064
	1560	chr12_random	2754829	2755864	GrapePN4_p_chr12	11624442	11623407	1036
	1561	chr12_random	2756916	2757670	GrapePN4_p_chr12	11622355	11621601	755
	1562	chr12_random	2760036	2764351	GrapePN4_p_chr12	11619302	11614987	4316
	1563	chr12_random	2764680	2766929	GrapePN4_p_chr12	11614658	11612409	2250
	1564	chr12_random	2767186	2767968	GrapePN4_p_chr12	11612152	11611370	783
	1565	chr12_random	2769179	2775246	GrapePN4_p_chr12	11610159	11604092	6068
	1566	chr12_random	2775846	2776496	GrapePN4_p_chr12	11603405	11602755	651
	1567	chr12_random	2777446	2785194	GrapePN4_p_chr12	11601805	11594057	7749
	1568	chr12_random	2789076	2793970	GrapePN4_p_chr12	11590175	11585281	4895
	1569	chr12_random	2794930	2798223	GrapePN4_p_chr12	11584321	11581028	3294
	1570	chr12_random	2799633	2806156	GrapePN4_p_chr12	11579618	11573095	6524
	1571	chr12_random	2806691	2808615	GrapePN4_p_chr12	11572678	11570754	1925
	1572	chr12_random	2810727	2816849	GrapePN4_p_chr12	11568704	11562583	6122
	1573	chr12_random	2819781	2826407	GrapePN4_p_chr12	11559651	11553026	6626
	1574	chr12_random	622254	625845	GrapePN4_p_chr13	12656575	12652985	3591
	1575	chr12_random	1854820	1858510	GrapePN4_p_chr16	14364075	14367796	3722
	1576	chr12_random	1858925	1862120	GrapePN4_p_chr16	14368219	14371413	3195
	1577	chr12_random	2011233	2013481	GrapePN4_p_chr16	6464254	6462027	2228
	1578	chr12_random	1161184	1162875	GrapePN4_p_chr17	19510084	19511796	1713
	1579	chr12_random	493827	495839	GrapePN4_p_chr18	26566723	26568739	2017
	1580	chr12_random	641378	642470	GrapePN4_p_chr18	24737706	24738808	1103
	1581	chr13_random	145276	149431	GrapePN4_p_chr07	12554042	12558197	4156
	1582	chr13_random	1031	4684	GrapePN4_p_chr13	11620599	11617108	3492
	1583	chr13_random	7400	13691	GrapePN4_p_chr13	11614394	11608103	6292
	1584	chr13_random	14331	21693	GrapePN4_p_chr13	11607463	11600102	7362
	1585	chr13_random	22936	23578	GrapePN4_p_chr13	11598859	11598217	643
	1586	chr13_random	25021	26093	GrapePN4_p_chr13	11596774	11595702	1073
	1587	chr13_random	26927	29243	GrapePN4_p_chr13	11594868	11592552	2317
	1588	chr13_random	29963	32173	GrapePN4_p_chr13	11591831	11589624	2208
	1589	chr13_random	32611	33780	GrapePN4_p_chr13	11589186	11588018	1169
	1590	chr13_random	34897	49896	GrapePN4_p_chr13	11586900	11571908	14993
	1591	chr13_random	70830	72977	GrapePN4_p_chr13	11550979	11548832	2148
	1592	chr13_random	73362	80482	GrapePN4_p_chr13	11548447	11541329	7119
	1593	chr13_random	84869	94877	GrapePN4_p_chr13	11536942	11526935	10008
	1594	chr13_random	95561	97989	GrapePN4_p_chr13	11526251	11523825	2427
	1595	chr13_random	100695	102549	GrapePN4_p_chr13	11521119	11519265	1855
	1596	chr13_random	102818	103479	GrapePN4_p_chr13	11518996	11518335	662
	1597	chr13_random	105703	111253	GrapePN4_p_chr13	11516111	11510561	5551
	1598	chr13_random	111740	113484	GrapePN4_p_chr13	11510074	11508330	1745
	1599	chr13_random	114707	117348	GrapePN4_p_chr13	11507108	11504467	2642
	1600	chr13_random	118166	118947	GrapePN4_p_chr13	11503647	11502868	780
	1601	chr13_random	120309	126427	GrapePN4_p_chr13	11501506	11495418	6089
	1602	chr13_random	126909	130885	GrapePN4_p_chr13	11494936	11490960	3977
	1603	chr13_random	132317	139589	GrapePN4_p_chr13	11489528	11482258	7271
	1604	chr13_random	142973	149431	GrapePN4_p_chr13	11478874	11472417	6458
	1605	chr13_random	162004	163341	GrapePN4_p_chr13	11459825	11458488	1338
	1606	chr13_random	163698	168400	GrapePN4_p_chr13	11458131	11453429	4703
	1607	chr13_random	180147	182336	GrapePN4_p_chr13	11441805	11439616	2190
	1608	chr13_random	184942	192545	GrapePN4_p_chr13	11437010	11429408	7603
	1609	chr13_random	193486	194262	GrapePN4_p_chr13	11428467	11427691	777
	1610	chr13_random	195779	196285	GrapePN4_p_chr13	11426174	11425668	507
	1611	chr13_random	197473	200896	GrapePN4_p_chr13	11424406	11420983	3424
	1612	chr13_random	201365	209723	GrapePN4_p_chr13	11420514	11412156	8359
	1613	chr13_random	210596	215994	GrapePN4_p_chr13	11411283	11405885	5399
	1614	chr13_random	218794	226667	GrapePN4_p_chr13	11403085	11395213	7873
	1615	chr13_random	241862	245587	GrapePN4_p_chr13	11380020	11376296	3725
	1616	chr13_random	245892	246486	GrapePN4_p_chr13	11375991	11375397	595
	1617	chr13_random	261938	269279	GrapePN4_p_chr13	11359946	11352605	7342
	1618	chr13_random	272170	278710	GrapePN4_p_chr13	11349714	11343174	6541
	1619	chr13_random	279417	280507	GrapePN4_p_chr13	11342467	11341377	1091
	1620	chr13_random	283182	291309	GrapePN4_p_chr13	11338702	11330577	8126
	1621	chr13_random	292546	300062	GrapePN4_p_chr13	11329340	11321824	7517
	1622	chr13_random	300344	301392	GrapePN4_p_chr13	11321542	11320494	1049
	1623	chr13_random	301764	303952	GrapePN4_p_chr13	11320122	11318002	2121
	1624	chr13_random	306302	314293	GrapePN4_p_chr13	11315652	11307662	7991
	1625	chr13_random	314674	323336	GrapePN4_p_chr13	11307282	11298620	8663
	1626	chr13_random	323047	329932	GrapePN4_p_chr13	11298329	11291444	6886
	1627	chr13_random	330216	330968	GrapePN4_p_chr13	11291160	11290408	753
	1628	chr13_random	331414	331938	GrapePN4_p_chr13	11289962	11289438	525
	1629	chr13_random	332502	351123	GrapePN4_p_chr13	11288874	11270253	18622
	1630	chr13_random	354742	367835	GrapePN4_p_chr13	11266634	11253541	13094
	1631	chr13_random	371436	372653	GrapePN4_p_chr13	11249940	11248723	1218
	1632	chr13_random	373400	379419	GrapePN4_p_chr13	11247978	11241959	6020
	1633	chr13_random	380167	382664	GrapePN4_p_chr13	11241211	11238714	2498
	1634	chr13_random	383430	389412	GrapePN4_p_chr13	11237948	11231966	5983
	1635	chr13_random	389696	403376	GrapePN4_p_chr13	11231682	11218023	13660
	1636	chr13_random	404806	414680	GrapePN4_p_chr13	11216593	11206720	9874
	1637	chr13_random	415136	417365	GrapePN4_p_chr13	11206264	11204035	2230
	1638	chr13_random	417833	419549	GrapePN4_p_chr13	11203567	11201851	1717
	1639	chr13_random	420340	427413	GrapePN4_p_chr13	11201060	11193987	7074
	1640	chr13_random	429094	433832	GrapePN4_p_chr13	11192306	11187568	4739
	1641	chr13_random	434859	437761	GrapePN4_p_chr13	11186541	11183639	2903
	1642	chr13_random	438784	460820	GrapePN4_p_chr13	11182616	11160581	22036
	1643	chr13_random	464344	467906	GrapePN4_p_chr13	11157057	11153496	3562
	1644	chr13_random	469520	470968	GrapePN4_p_chr13	11151883	11150434	1450
	1645	chr13_random	472712	475723	GrapePN4_p_chr13	11148690	11145679	3012
	1646	chr13_random	476232	477984	GrapePN4_p_chr13	11145326	11143575	1752
	1647	chr13_random	478420	486028	GrapePN4_p_chr13	11143139	11135531	7609
	1648	chr13_random	487493	488254	GrapePN4_p_chr13	11134066	11133305	762
	1649	chr13_random	489145	492634	GrapePN4_p_chr13	11132414	11128925	3490
	1650	chr13_random	499614	515719	GrapePN4_p_chr13	11121945	11105907	16039
	1651	chr13_random	516548	519451	GrapePN4_p_chr13	11105078	11102175	2904
	1652	chr13_random	520688	533574	GrapePN4_p_chr13	11100939	11088053	12887
	1653	chr13_random	533826	548743	GrapePN4_p_chr13	11087801	11072885	14917
	1654	chr13_random	550043	557276	GrapePN4_p_chr13	11071585	11064396	7190
	1655	chr13_random	558267	569947	GrapePN4_p_chr13	11063405	11051725	11681
	1656	chr13_random	570407	572710	GrapePN4_p_chr13	11051265	11048962	2304
	1657	chr13_random	576545	577900	GrapePN4_p_chr13	11045128	11043773	1356
	1658	chr13_random	578507	613592	GrapePN4_p_chr13	11043166	11008082	35085
	1659	chr13_random	614572	620426	GrapePN4_p_chr13	11007040	11001199	5842
	1660	chr13_random	621978	631718	GrapePN4_p_chr13	10999647	10989907	9741
	1661	chr13_random	631982	644758	GrapePN4_p_chr13	10989936	10977341	12596
	1662	chr13_random	646019	646654	GrapePN4_p_chr13	10976080	10975445	636
	1663	chr13_random	647655	649591	GrapePN4_p_chr13	29779441	29777505	1937
	1664	chr13_random	650330	674911	GrapePN4_p_chr13	29776766	29752185	24582
	1665	chr13_random	675928	695239	GrapePN4_p_chr13	29751168	29731857	19312
	1666	chr13_random	698116	732149	GrapePN4_p_chr13	29728980	29694948	34033
	1667	chr13_random	732477	740162	GrapePN4_p_chr13	29694620	29686748	7873
	1668	chr13_random	740509	742071	GrapePN4_p_chr13	29686401	29684841	1561
	1669	chr13_random	743693	746060	GrapePN4_p_chr13	29679344	29676977	2368
	1670	chr13_random	747603	750536	GrapePN4_p_chr13	29675434	29672502	2933
	1671	chr13_random	750885	754168	GrapePN4_p_chr13	29672152	29668869	3284
	1672	chr13_random	755323	757486	GrapePN4_p_chr13	29667730	29665566	2165
	1673	chr13_random	759434	760150	GrapePN4_p_chr13	29663618	29662902	717
	1674	chr13_random	762134	763505	GrapePN4_p_chr13	29660924	29659553	1372
	1675	chr13_random	764917	766429	GrapePN4_p_chr13	29658107	29656595	1513
	1676	chr13_random	767100	786518	GrapePN4_p_chr13	29655925	29636562	19364
	1677	chr13_random	787177	793040	GrapePN4_p_chr13	29635903	29630042	5862
	1678	chr13_random	794700	798269	GrapePN4_p_chr13	29628382	29624813	3570
	1679	chr13_random	799321	800971	GrapePN4_p_chr13	29623761	29622111	1651
	1680	chr13_random	802773	814898	GrapePN4_p_chr13	29620309	29608184	12126
	1681	chr13_random	815370	825600	GrapePN4_p_chr13	29607712	29597483	10230
	1682	chr13_random	826394	839050	GrapePN4_p_chr13	29596689	29584035	12655
	1683	chr13_random	839425	842335	GrapePN4_p_chr13	29583986	29581076	2911
	1684	chr13_random	843192	878729	GrapePN4_p_chr13	29580076	29544539	35538
	1685	chr13_random	879087	899036	GrapePN4_p_chr13	29544181	29524232	19950
	1686	chr13_random	908455	909226	GrapePN4_p_chr13	29505493	29504722	772
	1687	chr13_random	909586	912249	GrapePN4_p_chr13	29504362	29501699	2664
	1688	chr13_random	913994	914675	GrapePN4_p_chr13	29499954	29499273	682
	1689	chr13_random	915005	918617	GrapePN4_p_chr13	29498943	29495331	3613
	1690	chr13_random	918829	922363	GrapePN4_p_chr13	29495736	29492203	3534
	1691	chr13_random	922647	939772	GrapePN4_p_chr13	29491919	29474794	17126
	1692	chr13_random	940621	942162	GrapePN4_p_chr13	29474178	29472637	1542
	1693	chr13_random	945091	947920	GrapePN4_p_chr13	29469708	29466929	2780
	1694	chr13_random	950471	952870	GrapePN4_p_chr13	29462109	29459710	2400
	1695	chr13_random	953160	1001499	GrapePN4_p_chr13	29459420	29411081	48340
	1696	chr13_random	953160	954507	GrapePN4_p_chr13	29462131	29460786	1346
	1697	chr13_random	1002194	1027999	GrapePN4_p_chr13	29410386	29384583	25804
	1698	chr13_random	1030964	1105924	GrapePN4_p_chr13	29381618	29306658	74961
	1699	chr13_random	1107076	1116921	GrapePN4_p_chr13	29305506	29295660	9847
	1700	chr13_random	1119524	1128245	GrapePN4_p_chr13	29293057	29284336	8722
	1701	chr13_random	1128980	1134713	GrapePN4_p_chr13	29283605	29277872	5734
	1702	chr13_random	1135129	1147745	GrapePN4_p_chr13	29277450	29264834	12617
	1703	chr13_random	1148461	1153825	GrapePN4_p_chr13	29264118	29258754	5365
	1704	chr13_random	1154118	1155683	GrapePN4_p_chr13	29258461	29256896	1566
	1705	chr13_random	1161142	1174196	GrapePN4_p_chr13	29250645	29237575	13071
	1706	chr13_random	1177381	1185459	GrapePN4_p_chr13	29234391	29226317	8075
	1707	chr13_random	1185721	1196912	GrapePN4_p_chr13	29226051	29214860	11192
	1708	chr13_random	1197418	1202075	GrapePN4_p_chr13	29214354	29209697	4658
	1709	chr13_random	1203174	1206219	GrapePN4_p_chr13	29208551	29205506	3046
	1710	chr13_random	1207072	1220535	GrapePN4_p_chr13	29204653	29191190	13464
	1711	chr13_random	1220792	1230075	GrapePN4_p_chr13	29190933	29181651	9283
	1712	chr13_random	1230593	1242528	GrapePN4_p_chr13	29181234	29169299	11936
	1713	chr13_random	1248167	1261937	GrapePN4_p_chr13	29163662	29150024	13639
	1714	chr13_random	1262194	1287151	GrapePN4_p_chr13	29149767	29124812	24956
	1715	chr13_random	1299892	1307351	GrapePN4_p_chr13	29104896	29097438	7459
	1716	chr13_random	1307621	1311651	GrapePN4_p_chr13	29097168	29093138	4031
	1717	chr13_random	1311992	1322374	GrapePN4_p_chr13	29092797	29082416	10382
	1718	chr13_random	1322824	1339432	GrapePN4_p_chr13	29081966	29065360	16607
	1719	chr13_random	1340234	1345770	GrapePN4_p_chr13	29064558	29059022	5537
	1720	chr13_random	1346864	1356514	GrapePN4_p_chr13	29057928	29048278	9651
	1721	chr13_random	1357345	1373762	GrapePN4_p_chr13	29047447	29031030	16418
	1722	chr13_random	1374125	1380029	GrapePN4_p_chr13	29030667	29024763	5905
	1723	chr13_random	1380348	1386304	GrapePN4_p_chr13	29024444	29018488	5957
	1724	chr13_random	1387143	1388290	GrapePN4_p_chr13	28934005	28932856	1150
	1725	chr13_random	1387143	1388294	GrapePN4_p_chr13	29017545	29016394	1152
	1726	chr13_random	1398026	1402194	GrapePN4_p_chr13	29006662	29002469	4194
	1727	chr13_random	1403307	1410047	GrapePN4_p_chr13	29001356	28994616	6741
	1728	chr13_random	1410628	1411185	GrapePN4_p_chr13	28994035	28993478	558
	1729	chr13_random	1412586	1416049	GrapePN4_p_chr13	28992077	28988614	3464
	1730	chr13_random	1416693	1417931	GrapePN4_p_chr13	28987970	28986732	1239
	1731	chr13_random	1418794	1420909	GrapePN4_p_chr13	28985692	28983577	2116
	1732	chr13_random	1421178	1429756	GrapePN4_p_chr13	28983308	28974730	8579
	1733	chr13_random	1430031	1439267	GrapePN4_p_chr13	28974456	28965220	9237
	1734	chr13_random	1442289	1452828	GrapePN4_p_chr13	28962198	28951664	10535
	1735	chr13_random	1453203	1471558	GrapePN4_p_chr13	28951289	28932934	18356
	1736	chr13_random	1470272	1471555	GrapePN4_p_chr13	29017759	29016477	1283
	1737	chr13_random	1472320	1475539	GrapePN4_p_chr13	28932491	28929272	3220
	1738	chr13_random	1476716	1479905	GrapePN4_p_chr13	28928095	28924906	3190
	1739	chr13_random	1480403	1482086	GrapePN4_p_chr13	28924408	28922725	1684
	1740	chr13_random	1488743	1500066	GrapePN4_p_chr13	28916068	28904744	11325
	1741	chr13_random	1511792	1515344	GrapePN4_p_chr13	28892983	28889431	3553
	1742	chr13_random	1515384	1523601	GrapePN4_p_chr13	28889590	28881373	8218
	1743	chr13_random	1523984	1536341	GrapePN4_p_chr13	28880990	28868666	12325
	1744	chr13_random	1536876	1538312	GrapePN4_p_chr13	28868131	28866695	1437
	1745	chr13_random	1539301	1544543	GrapePN4_p_chr13	28865795	28860552	5244
	1746	chr13_random	1544544	1552965	GrapePN4_p_chr13	28860194	28851773	8422
	1747	chr13_random	1553697	1558753	GrapePN4_p_chr13	28851738	28846682	5057
	1748	chr13_random	1559646	1579996	GrapePN4_p_chr13	28845759	28825530	20230
	1749	chr13_random	69021	70114	GrapePN4_p_chr15	10343137	10344228	1092
	1750	chr13_random	69164	70114	GrapePN4_p_chr18	15179220	15180168	949
	1751	chr13_random	257675	258773	GrapePN4_p_chr18	20514753	20515886	1134
	1752	chr14_random	688305	689570	GrapePN4_p_chr04	7945291	7946554	1264
	1753	chr14_random	5114578	5116280	GrapePN4_p_chr04	10396248	10397954	1707
	1754	chr14_random	3828522	3832167	GrapePN4_p_chr05	20475859	20479549	3691
	1755	chr14_random	2988782	2995245	GrapePN4_p_chr07	15644661	15651090	6430
	1756	chr14_random	3949913	3953610	GrapePN4_p_chr07	23346470	23350168	3699
	1757	chr14_random	4106203	4107884	GrapePN4_p_chr07	14006759	14005051	1709
	1758	chr14_random	4209800	4211457	GrapePN4_p_chr07	15022042	15023686	1645
	1759	chr14_random	3949913	3953610	GrapePN4_p_chr08	6460806	6457109	3698
	1760	chr14_random	788273	789918	GrapePN4_p_chr09	8228753	8227106	1648
	1761	chr14_random	2988782	2990458	GrapePN4_p_chr09	11577938	11579554	1617
	1762	chr14_random	3740637	3741827	GrapePN4_p_chr09	12381195	12382368	1174
	1763	chr14_random	2713936	2714478	GrapePN4_p_chr10	9924702	9925244	543
	1764	chr14_random	2109036	2112195	GrapePN4_p_chr11	14999159	14996000	3160
	1765	chr14_random	4104571	4105472	GrapePN4_p_chr11	14287243	14286344	900
	1766	chr14_random	2744391	2746180	GrapePN4_p_chr12	14851019	14849228	1792
	1767	chr14_random	1075351	1077886	GrapePN4_p_chr13	18350415	18352996	2582
	1768	chr14_random	2071260	2074036	GrapePN4_p_chr13	13857667	13855028	2640
	1769	chr14_random	2253938	2255702	GrapePN4_p_chr13	15147145	15148908	1764
	1770	chr14_random	4104572	4105496	GrapePN4_p_chr13	10009097	10010019	923
	1771	chr14_random	4595	9560	GrapePN4_p_chr14	8073594	8068630	4965
	1772	chr14_random	5026	7604	GrapePN4_p_chr14	8188998	8186386	2613
	1773	chr14_random	5505	7512	GrapePN4_p_chr14	8127311	8125304	2008
	1774	chr14_random	9943	12040	GrapePN4_p_chr14	8068247	8066150	2098
	1775	chr14_random	12439	25961	GrapePN4_p_chr14	8065751	8052229	13523
	1776	chr14_random	16955	19275	GrapePN4_p_chr14	8121562	8119228	2335
	1777	chr14_random	16955	19182	GrapePN4_p_chr14	8225186	8222948	2239
	1778	chr14_random	27731	28432	GrapePN4_p_chr14	8050459	8049758	702
	1779	chr14_random	31420	34294	GrapePN4_p_chr14	8046770	8043896	2875
	1780	chr14_random	35403	40209	GrapePN4_p_chr14	8042787	8037981	4807
	1781	chr14_random	41400	51017	GrapePN4_p_chr14	8037070	8027453	9618
	1782	chr14_random	51470	54250	GrapePN4_p_chr14	8027000	8024220	2781
	1783	chr14_random	57157	68710	GrapePN4_p_chr14	8021313	8009761	11553
	1784	chr14_random	71036	80731	GrapePN4_p_chr14	8007438	7997743	9696
	1785	chr14_random	82760	91672	GrapePN4_p_chr14	7995714	7986802	8913
	1786	chr14_random	92020	100853	GrapePN4_p_chr14	7986454	7977621	8834
	1787	chr14_random	101358	129811	GrapePN4_p_chr14	7977116	7948805	28312
	1788	chr14_random	130290	132743	GrapePN4_p_chr14	7948326	7945874	2453
	1789	chr14_random	134055	142901	GrapePN4_p_chr14	7944562	7935716	8847
	1790	chr14_random	144482	147840	GrapePN4_p_chr14	7934135	7930777	3359
	1791	chr14_random	148696	150358	GrapePN4_p_chr14	7929921	7928259	1663
	1792	chr14_random	151947	154702	GrapePN4_p_chr14	7926670	7923915	2756
	1793	chr14_random	173441	174380	GrapePN4_p_chr14	7906436	7905497	940
	1794	chr14_random	176250	176896	GrapePN4_p_chr14	7903627	7902981	647
	1795	chr14_random	177601	190951	GrapePN4_p_chr14	7902277	7888885	13393
	1796	chr14_random	192506	193644	GrapePN4_p_chr14	7887330	7886192	1139
	1797	chr14_random	194820	196117	GrapePN4_p_chr14	7884970	7883673	1298
	1798	chr14_random	196218	200936	GrapePN4_p_chr14	7882975	7878257	4719
	1799	chr14_random	202904	204026	GrapePN4_p_chr14	7876289	7875167	1123
	1800	chr14_random	206945	241755	GrapePN4_p_chr14	7872248	7837479	34770
	1801	chr14_random	242035	245082	GrapePN4_p_chr14	7837199	7834152	3048
	1802	chr14_random	245449	248558	GrapePN4_p_chr14	7833785	7830676	3110
	1803	chr14_random	248888	249459	GrapePN4_p_chr14	7830346	7829775	572
	1804	chr14_random	250986	252419	GrapePN4_p_chr14	7828248	7826815	1434
	1805	chr14_random	253650	257270	GrapePN4_p_chr14	7825584	7821964	3621
	1806	chr14_random	258644	260664	GrapePN4_p_chr14	7820590	7818570	2021
	1807	chr14_random	261069	263980	GrapePN4_p_chr14	7818165	7815254	2912
	1808	chr14_random	264945	267127	GrapePN4_p_chr14	7814289	7812107	2183
	1809	chr14_random	267399	270922	GrapePN4_p_chr14	7811835	7808312	3524
	1810	chr14_random	272867	274872	GrapePN4_p_chr14	7806676	7804671	2006
	1811	chr14_random	277523	301994	GrapePN4_p_chr14	7802020	7777452	24569
	1812	chr14_random	302610	307766	GrapePN4_p_chr14	7776836	7771681	5156
	1813	chr14_random	312805	318227	GrapePN4_p_chr14	7766109	7760687	5423
	1814	chr14_random	318493	320120	GrapePN4_p_chr14	7760421	7758794	1628
	1815	chr14_random	320386	328579	GrapePN4_p_chr14	7758528	7750336	8193
	1816	chr14_random	332756	334205	GrapePN4_p_chr14	7746659	7745210	1450
	1817	chr14_random	335044	338523	GrapePN4_p_chr14	7744371	7740893	3479
	1818	chr14_random	336284	338523	GrapePN4_p_chr14	7741323	7739084	2240
	1819	chr14_random	342365	354643	GrapePN4_p_chr14	7737361	7725139	12223
	1820	chr14_random	354971	362780	GrapePN4_p_chr14	7724811	7717002	7810
	1821	chr14_random	364010	381225	GrapePN4_p_chr14	7715772	7698557	17216
	1822	chr14_random	381833	382947	GrapePN4_p_chr14	7697949	7696835	1115
	1823	chr14_random	401071	416317	GrapePN4_p_chr14	7678737	7663490	15248
	1824	chr14_random	424408	432017	GrapePN4_p_chr14	7655399	7647791	7609
	1825	chr14_random	432293	435258	GrapePN4_p_chr14	7647515	7644550	2966
	1826	chr14_random	435608	443780	GrapePN4_p_chr14	7644200	7636028	8173
	1827	chr14_random	444330	447282	GrapePN4_p_chr14	7635478	7632526	2953
	1828	chr14_random	447382	455528	GrapePN4_p_chr14	7632531	7624385	8147
	1829	chr14_random	456377	460991	GrapePN4_p_chr14	7623623	7619009	4615
	1830	chr14_random	461287	464760	GrapePN4_p_chr14	7618713	7615240	3474
	1831	chr14_random	465071	466491	GrapePN4_p_chr14	7614929	7613509	1421
	1832	chr14_random	466788	468021	GrapePN4_p_chr14	7613212	7611981	1232
	1833	chr14_random	468337	471517	GrapePN4_p_chr14	7611664	7608484	3181
	1834	chr14_random	472119	479487	GrapePN4_p_chr14	7607882	7600514	7369
	1835	chr14_random	480078	480976	GrapePN4_p_chr14	7599923	7599025	899
	1836	chr14_random	484298	489792	GrapePN4_p_chr14	7595705	7590211	5495
	1837	chr14_random	490188	532690	GrapePN4_p_chr14	7589815	7547325	42491
	1838	chr14_random	534313	537069	GrapePN4_p_chr14	7545702	7542946	2757
	1839	chr14_random	538170	541381	GrapePN4_p_chr14	7542349	7539174	3176
	1840	chr14_random	541709	547250	GrapePN4_p_chr14	7538846	7533305	5542
	1841	chr14_random	548216	550451	GrapePN4_p_chr14	7532339	7530119	2221
	1842	chr14_random	553137	560020	GrapePN4_p_chr14	7527433	7520550	6884
	1843	chr14_random	561708	588115	GrapePN4_p_chr14	7518862	7492455	26408
	1844	chr14_random	588544	589653	GrapePN4_p_chr14	7492026	7490917	1110
	1845	chr14_random	590853	592976	GrapePN4_p_chr14	9781458	9783581	2124
	1846	chr14_random	593346	604156	GrapePN4_p_chr14	9783951	9794761	10811
	1847	chr14_random	604570	606674	GrapePN4_p_chr14	9795175	9797279	2105
	1848	chr14_random	607234	609215	GrapePN4_p_chr14	9797839	9799818	1980
	1849	chr14_random	609676	612386	GrapePN4_p_chr14	9800279	9802989	2711
	1850	chr14_random	612918	622856	GrapePN4_p_chr14	9803521	9813459	9939
	1851	chr14_random	623526	643676	GrapePN4_p_chr14	9814129	9834279	20151
	1852	chr14_random	643984	648838	GrapePN4_p_chr14	9834587	9839441	4855
	1853	chr14_random	651673	658283	GrapePN4_p_chr14	9842276	9848886	6611
	1854	chr14_random	658550	660471	GrapePN4_p_chr14	9849153	9851074	1922
	1855	chr14_random	661196	662679	GrapePN4_p_chr14	9851799	9853282	1484
	1856	chr14_random	663166	666887	GrapePN4_p_chr14	9853769	9857490	3722
	1857	chr14_random	667657	673908	GrapePN4_p_chr14	9858260	9864511	6252
	1858	chr14_random	674673	680955	GrapePN4_p_chr14	9865276	9871558	6283
	1859	chr14_random	681271	689570	GrapePN4_p_chr14	9871874	9880173	8300
	1860	chr14_random	689957	693363	GrapePN4_p_chr14	9880560	9883966	3407
	1861	chr14_random	697237	705623	GrapePN4_p_chr14	9887840	9896226	8387
	1862	chr14_random	706820	710575	GrapePN4_p_chr14	9897645	9901400	3756
	1863	chr14_random	711816	712597	GrapePN4_p_chr14	9902641	9903422	782
	1864	chr14_random	713662	714275	GrapePN4_p_chr14	9904487	9905100	614
	1865	chr14_random	714975	716454	GrapePN4_p_chr14	9905800	9907279	1480
	1866	chr14_random	716798	738242	GrapePN4_p_chr14	9907623	9929031	21409
	1867	chr14_random	742844	747345	GrapePN4_p_chr14	9933633	9938134	4502
	1868	chr14_random	747752	748586	GrapePN4_p_chr14	9958357	9959191	835
	1869	chr14_random	757801	758525	GrapePN4_p_chr14	9948588	9949312	725
	1870	chr14_random	762675	764991	GrapePN4_p_chr14	9953462	9955777	2316
	1871	chr14_random	765684	767214	GrapePN4_p_chr14	9956470	9958000	1531
	1872	chr14_random	778966	782793	GrapePN4_p_chr14	9969750	9973577	3828
	1873	chr14_random	783310	794584	GrapePN4_p_chr14	9974094	9985368	11275
	1874	chr14_random	795106	797601	GrapePN4_p_chr14	9985890	9988385	2496
	1875	chr14_random	798239	798954	GrapePN4_p_chr14	9989038	9989753	716
	1876	chr14_random	799305	801979	GrapePN4_p_chr14	9990104	9992776	2673
	1877	chr14_random	802481	804185	GrapePN4_p_chr14	9993278	9994982	1705
	1878	chr14_random	804443	806177	GrapePN4_p_chr14	9995240	9996974	1735
	1879	chr14_random	806952	824710	GrapePN4_p_chr14	9997749	10015507	17759
	1880	chr14_random	825120	829393	GrapePN4_p_chr14	10015917	10020190	4274
	1881	chr14_random	830487	831360	GrapePN4_p_chr14	10021284	10022157	874
	1882	chr14_random	832931	834934	GrapePN4_p_chr14	10023728	10025731	2004
	1883	chr14_random	836552	837356	GrapePN4_p_chr14	10027349	10028153	805
	1884	chr14_random	838491	861921	GrapePN4_p_chr14	10029288	10052613	23326
	1885	chr14_random	862212	871054	GrapePN4_p_chr14	10052904	10061746	8843
	1886	chr14_random	873606	880232	GrapePN4_p_chr14	10064298	10070918	6621
	1887	chr14_random	881000	883906	GrapePN4_p_chr14	10071686	10074574	2889
	1888	chr14_random	885849	895464	GrapePN4_p_chr14	10076517	10086131	9615
	1889	chr14_random	896130	896783	GrapePN4_p_chr14	10086797	10087450	654
	1890	chr14_random	897074	900921	GrapePN4_p_chr14	10087741	10091588	3848
	1891	chr14_random	901545	902979	GrapePN4_p_chr14	10092212	10093646	1435
	1892	chr14_random	903652	906788	GrapePN4_p_chr14	10094319	10097455	3137
	1893	chr14_random	910579	924398	GrapePN4_p_chr14	10101242	10115061	13820
	1894	chr14_random	928155	928686	GrapePN4_p_chr14	10118816	10119347	532
	1895	chr14_random	928957	933902	GrapePN4_p_chr14	10119618	10124563	4946
	1896	chr14_random	934254	937596	GrapePN4_p_chr14	10124915	10128257	3343
	1897	chr14_random	937889	941364	GrapePN4_p_chr14	10128550	10132025	3476
	1898	chr14_random	941824	947488	GrapePN4_p_chr14	10132485	10138149	5665
	1899	chr14_random	950956	968715	GrapePN4_p_chr14	10141617	10159375	17759
	1900	chr14_random	969262	979111	GrapePN4_p_chr14	10159842	10169592	9751
	1901	chr14_random	980595	982902	GrapePN4_p_chr14	10170846	10173153	2308
	1902	chr14_random	983531	1000419	GrapePN4_p_chr14	10173782	10190682	16901
	1903	chr14_random	1001189	1012809	GrapePN4_p_chr14	10191452	10202709	11258
	1904	chr14_random	1013418	1017317	GrapePN4_p_chr14	10203318	10207217	3900
	1905	chr14_random	1017583	1021022	GrapePN4_p_chr14	10207483	10210922	3440
	1906	chr14_random	1021489	1032615	GrapePN4_p_chr14	10211389	10222514	11126
	1907	chr14_random	1033497	1037830	GrapePN4_p_chr14	10223396	10227729	4334
	1908	chr14_random	1038124	1043294	GrapePN4_p_chr14	10228023	10233193	5171
	1909	chr14_random	1044156	1053196	GrapePN4_p_chr14	10234055	10243095	9041
	1910	chr14_random	1053562	1063962	GrapePN4_p_chr14	10243461	10253861	10401
	1911	chr14_random	1066772	1074159	GrapePN4_p_chr14	10256671	10264058	7388
	1912	chr14_random	1091762	1092630	GrapePN4_p_chr14	10281661	10282529	869
	1913	chr14_random	1092954	1095172	GrapePN4_p_chr14	10282853	10285071	2219
	1914	chr14_random	1097625	1098697	GrapePN4_p_chr14	10287524	10288596	1073
	1915	chr14_random	1098956	1106208	GrapePN4_p_chr14	10288855	10296107	7253
	1916	chr14_random	1106523	1118662	GrapePN4_p_chr14	10296422	10308561	12140
	1917	chr14_random	1118935	1131437	GrapePN4_p_chr14	10308834	10321336	12503
	1918	chr14_random	1132139	1134098	GrapePN4_p_chr14	10322038	10323997	1960
	1919	chr14_random	1135054	1140383	GrapePN4_p_chr14	10324953	10330282	5330
	1920	chr14_random	1145387	1150061	GrapePN4_p_chr14	10335286	10339959	4674
	1921	chr14_random	1151087	1157064	GrapePN4_p_chr14	10340985	10346962	5978
	1922	chr14_random	1160071	1162475	GrapePN4_p_chr14	10349969	10352373	2405
	1923	chr14_random	1163270	1166820	GrapePN4_p_chr14	10353168	10356718	3551
	1924	chr14_random	1167076	1177582	GrapePN4_p_chr14	10356974	10367480	10507
	1925	chr14_random	1179826	1180989	GrapePN4_p_chr14	10369724	10370887	1164
	1926	chr14_random	1181318	1193781	GrapePN4_p_chr14	10371216	10383679	12464
	1927	chr14_random	1196248	1204023	GrapePN4_p_chr14	10386069	10393843	7775
	1928	chr14_random	1204297	1215204	GrapePN4_p_chr14	10394118	10405024	10907
	1929	chr14_random	1215995	1221571	GrapePN4_p_chr14	10405815	10411391	5577
	1930	chr14_random	1222368	1227872	GrapePN4_p_chr14	10412188	10417692	5505
	1931	chr14_random	1230421	1249233	GrapePN4_p_chr14	10420240	10439052	18813
	1932	chr14_random	1250556	1256372	GrapePN4_p_chr14	10440375	10446191	5817
	1933	chr14_random	1257266	1266950	GrapePN4_p_chr14	10447085	10456769	9685
	1934	chr14_random	1270091	1270744	GrapePN4_p_chr14	10459910	10460563	654
	1935	chr14_random	1271105	1297879	GrapePN4_p_chr14	10461007	10487781	26775
	1936	chr14_random	1300278	1301314	GrapePN4_p_chr14	10489774	10490810	1037
	1937	chr14_random	1301580	1302976	GrapePN4_p_chr14	10491076	10492472	1397
	1938	chr14_random	1303722	1307947	GrapePN4_p_chr14	10493218	10497443	4226
	1939	chr14_random	1313034	1318787	GrapePN4_p_chr14	10502529	10508282	5754
	1940	chr14_random	1320194	1324765	GrapePN4_p_chr14	10509687	10514258	4572
	1941	chr14_random	1335322	1336218	GrapePN4_p_chr14	10524813	10525708	896
	1942	chr14_random	1336933	1339210	GrapePN4_p_chr14	10526424	10528701	2278
	1943	chr14_random	1339926	1349448	GrapePN4_p_chr14	10529417	10538940	9524
	1944	chr14_random	1350684	1356230	GrapePN4_p_chr14	10540177	10545653	5477
	1945	chr14_random	1357248	1362644	GrapePN4_p_chr14	10546670	10552064	5395
	1946	chr14_random	1363395	1365472	GrapePN4_p_chr14	10552563	10554640	2078
	1947	chr14_random	1366177	1373183	GrapePN4_p_chr14	10555345	10562351	7007
	1948	chr14_random	1374439	1379322	GrapePN4_p_chr14	10563607	10568490	4884
	1949	chr14_random	1379788	1402162	GrapePN4_p_chr14	10568956	10591329	22374
	1950	chr14_random	1403023	1406145	GrapePN4_p_chr14	10592081	10595203	3123
	1951	chr14_random	1406874	1414653	GrapePN4_p_chr14	10595932	10603711	7780
	1952	chr14_random	1415008	1417491	GrapePN4_p_chr14	10604066	10606549	2484
	1953	chr14_random	1422922	1447460	GrapePN4_p_chr14	10611979	10636497	24519
	1954	chr14_random	1448229	1453128	GrapePN4_p_chr14	10637266	10642165	4900
	1955	chr14_random	1453668	1455716	GrapePN4_p_chr14	10642705	10644753	2049
	1956	chr14_random	1459046	1471737	GrapePN4_p_chr14	10648415	10661106	12692
	1957	chr14_random	1472032	1476429	GrapePN4_p_chr14	10661401	10665798	4398
	1958	chr14_random	1477196	1483520	GrapePN4_p_chr14	10666565	10672891	6327
	1959	chr14_random	1483957	1496512	GrapePN4_p_chr14	10673176	10685731	12556
	1960	chr14_random	1498529	1503663	GrapePN4_p_chr14	10687748	10692874	5127
	1961	chr14_random	1504419	1524007	GrapePN4_p_chr14	10693629	10713217	19589
	1962	chr14_random	1524782	1530990	GrapePN4_p_chr14	10713992	10720200	6209
	1963	chr14_random	1532045	1533824	GrapePN4_p_chr14	10721156	10722935	1780
	1964	chr14_random	1535528	1536653	GrapePN4_p_chr14	10724639	10725764	1126
	1965	chr14_random	1536926	1538018	GrapePN4_p_chr14	10726037	10727129	1093
	1966	chr14_random	1540837	1555519	GrapePN4_p_chr14	10729948	10744508	14561
	1967	chr14_random	1555816	1557457	GrapePN4_p_chr14	10744805	10746446	1642
	1968	chr14_random	1557787	1565534	GrapePN4_p_chr14	10746776	10754521	7746
	1969	chr14_random	1574202	1575735	GrapePN4_p_chr14	10763189	10764722	1534
	1970	chr14_random	1575994	1579077	GrapePN4_p_chr14	10764981	10768064	3084
	1971	chr14_random	1582980	1585735	GrapePN4_p_chr14	10771967	10774722	2756
	1972	chr14_random	1586901	1618051	GrapePN4_p_chr14	10775888	10807037	31150
	1973	chr14_random	1625368	1638495	GrapePN4_p_chr14	10814353	10827483	13131
	1974	chr14_random	1638839	1642010	GrapePN4_p_chr14	10827827	10830998	3172
	1975	chr14_random	1642567	1645665	GrapePN4_p_chr14	10831555	10834653	3099
	1976	chr14_random	1646015	1649051	GrapePN4_p_chr14	10835003	10838039	3037
	1977	chr14_random	1649351	1649851	GrapePN4_p_chr14	10838339	10838839	501
	1978	chr14_random	1650289	1654832	GrapePN4_p_chr14	10839277	10843820	4544
	1979	chr14_random	1655639	1669198	GrapePN4_p_chr14	10844627	10858384	13758
	1980	chr14_random	1669586	1679821	GrapePN4_p_chr14	10858964	10869199	10236
	1981	chr14_random	1684272	1701746	GrapePN4_p_chr14	10872817	10890292	17476
	1982	chr14_random	1702101	1717768	GrapePN4_p_chr14	10890647	10906314	15668
	1983	chr14_random	1719143	1727318	GrapePN4_p_chr14	10907689	10915858	8170
	1984	chr14_random	1730741	1734911	GrapePN4_p_chr14	10919280	10923449	4170
	1985	chr14_random	1735758	1741189	GrapePN4_p_chr14	10924296	10929672	5377
	1986	chr14_random	1747504	1751588	GrapePN4_p_chr14	19047220	19043136	4085
	1987	chr14_random	1753266	1759102	GrapePN4_p_chr14	19041456	19035620	5837
	1988	chr14_random	1759527	1765035	GrapePN4_p_chr14	19035195	19029687	5509
	1989	chr14_random	1766850	1774743	GrapePN4_p_chr14	19027872	19019979	7894
	1990	chr14_random	1776389	1777143	GrapePN4_p_chr14	19018333	19017579	755
	1991	chr14_random	1777678	1783226	GrapePN4_p_chr14	19017044	19011591	5454
	1992	chr14_random	1785885	1790897	GrapePN4_p_chr14	19008932	19003920	5013
	1993	chr14_random	1791778	1792348	GrapePN4_p_chr14	19002194	19001624	571
	1994	chr14_random	1792808	1793400	GrapePN4_p_chr14	19001164	19000572	593
	1995	chr14_random	1794145	1796792	GrapePN4_p_chr14	18999827	18997180	2648
	1996	chr14_random	1796986	1798670	GrapePN4_p_chr14	18997425	18995740	1686
	1997	chr14_random	1800030	1803672	GrapePN4_p_chr14	18994380	18990738	3643
	1998	chr14_random	1805708	1807852	GrapePN4_p_chr14	18988702	18986558	2145
[truncated: 23,167 more rows]

## Sheet: Table_S5
	Table S5. The information of relocated PN_8x_2007 genes
	Number	Chr. ID of PN4_8x_2007	Start site in PN4_8x_2007	End site in PN4_8x_2007	Gene ID	Chr. ID of PN4_2022
	1	chr01_random	71158	73370	GSVIVG00002682001	GrapePN4_p_chr01
	2	chr01_random	99223	101859	GSVIVG00002684001	GrapePN4_p_chr01
	3	chr01_random	105680	118518	GSVIVG00002685001	GrapePN4_p_chr01
	4	chr01_random	152102	153940	GSVIVG00002686001	GrapePN4_p_chr01
	5	chr01_random	187504	190022	GSVIVG00002687001	GrapePN4_p_chr01
	6	chr01_random	194079	196100	GSVIVG00002688001	GrapePN4_p_chr01
	7	chr01_random	203660	209261	GSVIVG00002689001	GrapePN4_p_chr01
	8	chr01_random	216858	222620	GSVIVG00002690001	GrapePN4_p_chr01
	9	chr01_random	223142	229149	GSVIVG00002691001	GrapePN4_p_chr01
	10	chr01_random	281954	284715	GSVIVG00002694001	GrapePN4_p_chr01
	11	chr01_random	298402	300588	GSVIVG00002696001	GrapePN4_p_chr01
	12	chr01_random	301159	309423	GSVIVG00002697001	GrapePN4_p_chr01
	13	chr01_random	321068	323196	GSVIVG00002699001	GrapePN4_p_chr01
	14	chr01_random	326291	327392	GSVIVG00002700001	GrapePN4_p_chr01
	15	chr01_random	335838	337623	GSVIVG00002701001	GrapePN4_p_chr01
	16	chr01_random	338220	342508	GSVIVG00002702001	GrapePN4_p_chr01
	17	chr01_random	362868	368680	GSVIVG00002705001	GrapePN4_p_chr01
	18	chr01_random	369269	370288	GSVIVG00002706001	GrapePN4_p_chr01
	19	chr01_random	385964	389501	GSVIVG00002707001	GrapePN4_p_chr01
	20	chr01_random	394423	396890	GSVIVG00002708001	GrapePN4_p_chr01
	21	chr01_random	399910	402934	GSVIVG00002709001	GrapePN4_p_chr01
	22	chr01_random	405857	414280	GSVIVG00002710001	GrapePN4_p_chr01
	23	chr01_random	416971	418511	GSVIVG00002711001	GrapePN4_p_chr01
	24	chr01_random	419144	419530	GSVIVG00002712001	GrapePN4_p_chr01
	25	chr01_random	448074	452142	GSVIVG00002714001	GrapePN4_p_chr01
	26	chr01_random	461642	463900	GSVIVG00002715001	GrapePN4_p_chr01
	27	chr01_random	464242	465119	GSVIVG00002716001	GrapePN4_p_chr01
	28	chr01_random	466578	473541	GSVIVG00002717001	GrapePN4_p_chr01
	29	chr01_random	474318	476678	GSVIVG00002718001	GrapePN4_p_chr01
	30	chr01_random	495632	497970	GSVIVG00002720001	GrapePN4_p_chr01
	31	chr01_random	532300	534790	GSVIVG00002723001	GrapePN4_p_chr01
	32	chr01_random	535410	545456	GSVIVG00002724001	GrapePN4_p_chr01
	33	chr01_random	546475	547421	GSVIVG00002725001	GrapePN4_p_chr01
	34	chr01_random	568581	570714	GSVIVG00002727001	GrapePN4_p_chr01
	35	chr01_random	581046	581330	GSVIVG00002728001	GrapePN4_p_chr01
	36	chr01_random	607386	607724	GSVIVG00002731001	GrapePN4_p_chr01
	37	chr01_random	607974	615536	GSVIVG00002732001	GrapePN4_p_chr01
	38	chr01_random	646489	649677	GSVIVG00002734001	GrapePN4_p_chr01
	39	chr01_random	654514	659884	GSVIVG00002735001	GrapePN4_p_chr01
	40	chr01_random	665605	669557	GSVIVG00002737001	GrapePN4_p_chr01
	41	chr01_random	675970	679075	GSVIVG00002738001	GrapePN4_p_chr01
	42	chr01_random	679656	681659	GSVIVG00002739001	GrapePN4_p_chr01
	43	chr01_random	683619	687531	GSVIVG00002740001	GrapePN4_p_chr01
	44	chr01_random	687874	692897	GSVIVG00002741001	GrapePN4_p_chr01
	45	chr01_random	693512	698354	GSVIVG00002742001	GrapePN4_p_chr01
	46	chr01_random	704714	707159	GSVIVG00002744001	GrapePN4_p_chr01
	47	chr01_random	713602	714748	GSVIVG00002745001	GrapePN4_p_chr01
	48	chr01_random	722010	724328	GSVIVG00002746001	GrapePN4_p_chr01
	49	chr01_random	722010	724328	GSVIVG00002746001	GrapePN4_p_chr01
	50	chr01_random	741791	745517	GSVIVG00002748001	GrapePN4_p_chr01
	51	chr01_random	761341	767324	GSVIVG00002749001	GrapePN4_p_chr01
	52	chr01_random	809644	816023	GSVIVG00002751001	GrapePN4_p_chr01
	53	chr01_random	820992	825479	GSVIVG00002752001	GrapePN4_p_chr01
	54	chr01_random	836154	846268	GSVIVG00002753001	GrapePN4_p_chr01
	55	chr01_random	852520	853051	GSVIVG00002754001	GrapePN4_p_chr01
	56	chr01_random	875286	877872	GSVIVG00002757001	GrapePN4_p_chr01
	57	chr01_random	885558	885880	GSVIVG00002758001	GrapePN4_p_chr01
	58	chr01_random	886356	889389	GSVIVG00002759001	GrapePN4_p_chr01
	59	chr01_random	896692	904863	GSVIVG00002760001	GrapePN4_p_chr01
	60	chr01_random	921429	925768	GSVIVG00002762001	GrapePN4_p_chr01
	61	chr01_random	938898	941555	GSVIVG00002763001	GrapePN4_p_chr01
	62	chr01_random	969267	972553	GSVIVG00002765001	GrapePN4_p_chr01
	63	chr01_random	986225	990945	GSVIVG00002766001	GrapePN4_p_chr01
	64	chr01_random	991768	1005768	GSVIVG00002767001	GrapePN4_p_chr01
	65	chr01_random	1008193	1009540	GSVIVG00002768001	GrapePN4_p_chr01
	66	chr01_random	1057319	1060922	GSVIVG00002771001	GrapePN4_p_chr01
	67	chr01_random	1061000	1061092	GSVIVG00002772001	GrapePN4_p_chr01
	68	chr01_random	4450957	4455451	GSVIVG00002773001	GrapePN4_p_chr01
	69	chr01_random	4496748	4500181	GSVIVG00002776001	GrapePN4_p_chr01
	70	chr01_random	4526610	4544101	GSVIVG00002777001	GrapePN4_p_chr01
	71	chr01_random	4586936	4596453	GSVIVG00002779001	GrapePN4_p_chr01
	72	chr01_random	4695910	4699720	GSVIVG00002783001	GrapePN4_p_chr01
	73	chr01_random	4700409	4700624	GSVIVG00002784001	GrapePN4_p_chr01
	74	chr01_random	4702548	4702763	GSVIVG00002785001	GrapePN4_p_chr01
	75	chr01_random	4745915	4750741	GSVIVG00002789001	GrapePN4_p_chr01
	76	chr01_random	4751591	4753911	GSVIVG00002790001	GrapePN4_p_chr01
	77	chr01_random	4756762	4760437	GSVIVG00002791001	GrapePN4_p_chr01
	78	chr01_random	4769589	4775576	GSVIVG00002792001	GrapePN4_p_chr01
	79	chr01_random	4803161	4804889	GSVIVG00002794001	GrapePN4_p_chr01
	80	chr01_random	4807670	4813892	GSVIVG00002795001	GrapePN4_p_chr01
	81	chr01_random	4816305	4823500	GSVIVG00002796001	GrapePN4_p_chr01
	82	chr01_random	4834307	4841527	GSVIVG00002798001	GrapePN4_p_chr01
	83	chr01_random	4850822	4853094	GSVIVG00002799001	GrapePN4_p_chr01
	84	chr01_random	4860054	4861212	GSVIVG00002800001	GrapePN4_p_chr01
	85	chr01_random	4863411	4865286	GSVIVG00002801001	GrapePN4_p_chr01
	86	chr01_random	4866439	4873937	GSVIVG00002802001	GrapePN4_p_chr01
	87	chr01_random	4878323	4878799	GSVIVG00002803001	GrapePN4_p_chr01
	88	chr01_random	4879353	4883162	GSVIVG00002804001	GrapePN4_p_chr01
	89	chr01_random	4883855	4886465	GSVIVG00002805001	GrapePN4_p_chr01
	90	chr01_random	4894738	4895583	GSVIVG00002806001	GrapePN4_p_chr01
	91	chr01_random	4898371	4899473	GSVIVG00002807001	GrapePN4_p_chr01
	92	chr01_random	4902963	4916927	GSVIVG00002808001	GrapePN4_p_chr01
	93	chr01_random	4917524	4922598	GSVIVG00002809001	GrapePN4_p_chr01
	94	chr01_random	4927405	4928245	GSVIVG00002810001	GrapePN4_p_chr01
	95	chr01_random	4930212	4931857	GSVIVG00002811001	GrapePN4_p_chr01
	96	chr01_random	4972583	4974844	GSVIVG00002813001	GrapePN4_p_chr01
	97	chr01_random	4976588	4977284	GSVIVG00002814001	GrapePN4_p_chr01
	98	chr01_random	4986588	4988805	GSVIVG00002816001	GrapePN4_p_chr01
	99	chr01_random	4990039	4995849	GSVIVG00002817001	GrapePN4_p_chr01
	100	chr01_random	4996912	4999286	GSVIVG00002818001	GrapePN4_p_chr01
	101	chr01_random	5002337	5004423	GSVIVG00002819001	GrapePN4_p_chr01
	102	chr01_random	5016170	5019209	GSVIVG00002820001	GrapePN4_p_chr01
	103	chr01_random	5035345	5035767	GSVIVG00002821001	GrapePN4_p_chr01
	104	chr01_random	5046048	5050247	GSVIVG00002822001	GrapePN4_p_chr01
	105	chr01_random	5053080	5056258	GSVIVG00002823001	GrapePN4_p_chr01
	106	chr01_random	5078203	5080526	GSVIVG00002825001	GrapePN4_p_chr01
	107	chr01_random	5099864	5102322	GSVIVG00002827001	GrapePN4_p_chr01
	108	chr01_random	5110659	5112112	GSVIVG00002829001	GrapePN4_p_chr01
	109	chr01_random	5140649	5142242	GSVIVG00002832001	GrapePN4_p_chr01
	110	chr01_random	5177627	5180005	GSVIVG00002836001	GrapePN4_p_chr01
	111	chr01_random	5225662	5229357	GSVIVG00002840001	GrapePN4_p_chr01
	112	chr01_random	5261018	5271102	GSVIVG00002843001	GrapePN4_p_chr01
	113	chr01_random	5308285	5310104	GSVIVG00002846001	GrapePN4_p_chr01
	114	chr01_random	5325114	5332983	GSVIVG00002847001	GrapePN4_p_chr01
	115	chr01_random	5335726	5337219	GSVIVG00002849001	GrapePN4_p_chr01
	116	chr01_random	5376355	5377643	GSVIVG00002854001	GrapePN4_p_chr01
	117	chr01_random	5378608	5379985	GSVIVG00002855001	GrapePN4_p_chr01
	118	chr01_random	5385174	5387104	GSVIVG00002856001	GrapePN4_p_chr01
	119	chr01_random	5436751	5439774	GSVIVG00002859001	GrapePN4_p_chr01
	120	chr01_random	5440671	5451259	GSVIVG00002860001	GrapePN4_p_chr01
	121	chr01_random	2703849	2706830	GSVIVG00035020001	GrapePN4_p_chr01
	122	chr01_random	2711802	2713626	GSVIVG00035022001	GrapePN4_p_chr01
	123	chr01_random	2749582	2749680	GSVIVG00035024001	GrapePN4_p_chr01
	124	chr01_random	2758106	2761487	GSVIVG00035026001	GrapePN4_p_chr01
	125	chr01_random	2758106	2761487	GSVIVG00035026001	GrapePN4_p_chr01
	126	chr01_random	2762101	2764434	GSVIVG00035027001	GrapePN4_p_chr01
	127	chr01_random	2762101	2764434	GSVIVG00035027001	GrapePN4_p_chr01
	128	chr01_random	2801285	2805360	GSVIVG00035031001	GrapePN4_p_chr01
	129	chr01_random	2807929	2808196	GSVIVG00035032001	GrapePN4_p_chr01
	130	chr01_random	2809927	2810349	GSVIVG00035033001	GrapePN4_p_chr01
	131	chr01_random	2827201	2827623	GSVIVG00035036001	GrapePN4_p_chr01
	132	chr01_random	2830656	2831078	GSVIVG00035037001	GrapePN4_p_chr01
	133	chr01_random	2832823	2833892	GSVIVG00035038001	GrapePN4_p_chr01
	134	chr01_random	2838185	2840127	GSVIVG00035039001	GrapePN4_p_chr01
	135	chr01_random	2850823	2852906	GSVIVG00035041001	GrapePN4_p_chr01
	136	chr01_random	2853600	2854239	GSVIVG00035042001	GrapePN4_p_chr01
	137	chr01_random	2854848	2864138	GSVIVG00035043001	GrapePN4_p_chr01
	138	chr01_random	2866579	2867245	GSVIVG00035044001	GrapePN4_p_chr01
	139	chr01_random	2869815	2870237	GSVIVG00035045001	GrapePN4_p_chr01
	140	chr01_random	2910877	2914440	GSVIVG00035047001	GrapePN4_p_chr01
	141	chr01_random	2918513	2924528	GSVIVG00035048001	GrapePN4_p_chr01
	142	chr01_random	2925421	2925564	GSVIVG00035049001	GrapePN4_p_chr01
	143	chr01_random	2938812	2942773	GSVIVG00035050001	GrapePN4_p_chr01
	144	chr01_random	2944871	2946441	GSVIVG00035051001	GrapePN4_p_chr01
	145	chr01_random	2953531	2955211	GSVIVG00035052001	GrapePN4_p_chr01
	146	chr01_random	2973603	2975284	GSVIVG00035054001	GrapePN4_p_chr01
	147	chr01_random	2978195	2988733	GSVIVG00035055001	GrapePN4_p_chr01
	148	chr01_random	2989558	2991016	GSVIVG00035056001	GrapePN4_p_chr01
	149	chr01_random	2992745	3002945	GSVIVG00035057001	GrapePN4_p_chr01
	150	chr01_random	3011870	3022656	GSVIVG00035059001	GrapePN4_p_chr01
	151	chr01_random	3027422	3033495	GSVIVG00035060001	GrapePN4_p_chr01
	152	chr01_random	3069395	3071746	GSVIVG00035063001	GrapePN4_p_chr01
	153	chr01_random	3071767	3073514	GSVIVG00035064001	GrapePN4_p_chr01
	154	chr01_random	3073530	3073667	GSVIVG00035065001	GrapePN4_p_chr01
	155	chr01_random	3073691	3083595	GSVIVG00035066001	GrapePN4_p_chr01
	156	chr01_random	3090775	3095447	GSVIVG00035067001	GrapePN4_p_chr01
	157	chr01_random	3097099	3099421	GSVIVG00035068001	GrapePN4_p_chr01
	158	chr01_random	3104702	3106571	GSVIVG00035069001	GrapePN4_p_chr01
	159	chr01_random	3120207	3122364	GSVIVG00035071001	GrapePN4_p_chr01
	160	chr01_random	3131286	3137628	GSVIVG00035072001	GrapePN4_p_chr01
	161	chr01_random	3138384	3139085	GSVIVG00035073001	GrapePN4_p_chr01
	162	chr01_random	3139631	3145282	GSVIVG00035074001	GrapePN4_p_chr01
	163	chr01_random	3153274	3155278	GSVIVG00035075001	GrapePN4_p_chr01
	164	chr01_random	3158527	3162744	GSVIVG00035076001	GrapePN4_p_chr01
	165	chr01_random	3163246	3165607	GSVIVG00035077001	GrapePN4_p_chr01
	166	chr01_random	3167735	3169098	GSVIVG00035078001	GrapePN4_p_chr01
	167	chr01_random	3179708	3182918	GSVIVG00035080001	GrapePN4_p_chr01
	168	chr01_random	3189701	3197541	GSVIVG00035081001	GrapePN4_p_chr01
	169	chr01_random	3204616	3214788	GSVIVG00035083001	GrapePN4_p_chr01
	170	chr01_random	3220648	3229089	GSVIVG00035084001	GrapePN4_p_chr01
	171	chr01_random	3230805	3233215	GSVIVG00035085001	GrapePN4_p_chr01
	172	chr01_random	3233714	3235608	GSVIVG00035086001	GrapePN4_p_chr01
	173	chr01_random	3250048	3251704	GSVIVG00035088001	GrapePN4_p_chr01
	174	chr01_random	3252540	3252939	GSVIVG00035089001	GrapePN4_p_chr01
	175	chr01_random	3256952	3266735	GSVIVG00035090001	GrapePN4_p_chr01
	176	chr01_random	3282566	3285109	GSVIVG00035092001	GrapePN4_p_chr01
	177	chr01_random	3290540	3292825	GSVIVG00035093001	GrapePN4_p_chr01
	178	chr01_random	3295787	3297675	GSVIVG00035094001	GrapePN4_p_chr01
	179	chr01_random	3298632	3302049	GSVIVG00035095001	GrapePN4_p_chr01
	180	chr01_random	3317764	3319254	GSVIVG00035096001	GrapePN4_p_chr01
	181	chr01_random	3320891	3324030	GSVIVG00035097001	GrapePN4_p_chr01
	182	chr01_random	3332777	3334396	GSVIVG00035098001	GrapePN4_p_chr01
	183	chr01_random	3335270	3340861	GSVIVG00035099001	GrapePN4_p_chr01
	184	chr01_random	3355924	3358196	GSVIVG00035100001	GrapePN4_p_chr01
	185	chr01_random	3358277	3367435	GSVIVG00035101001	GrapePN4_p_chr01
	186	chr01_random	3370516	3374125	GSVIVG00035102001	GrapePN4_p_chr01
	187	chr01_random	3374316	3380138	GSVIVG00035103001	GrapePN4_p_chr01
	188	chr01_random	3384356	3387425	GSVIVG00035104001	GrapePN4_p_chr01
	189	chr01_random	3392716	3401224	GSVIVG00035105001	GrapePN4_p_chr01
	190	chr01_random	3452258	3465643	GSVIVG00035107001	GrapePN4_p_chr01
	191	chr01_random	3496238	3503545	GSVIVG00035109001	GrapePN4_p_chr01
	192	chr01_random	3603222	3604233	GSVIVG00035112001	GrapePN4_p_chr01
	193	chr01_random	3620296	3628281	GSVIVG00035114001	GrapePN4_p_chr01
	194	chr01_random	3629459	3631051	GSVIVG00035115001	GrapePN4_p_chr01
	195	chr01_random	3631773	3634809	GSVIVG00035116001	GrapePN4_p_chr01
	196	chr01_random	3647486	3655349	GSVIVG00035118001	GrapePN4_p_chr01
	197	chr01_random	3661413	3663388	GSVIVG00035119001	GrapePN4_p_chr01
	198	chr01_random	3671292	3676485	GSVIVG00035120001	GrapePN4_p_chr01
	199	chr01_random	3677733	3680168	GSVIVG00035121001	GrapePN4_p_chr01
	200	chr01_random	3681586	3683083	GSVIVG00035122001	GrapePN4_p_chr01
	201	chr01_random	3690491	3693943	GSVIVG00035123001	GrapePN4_p_chr01
	202	chr01_random	3694420	3698222	GSVIVG00035124001	GrapePN4_p_chr01
	203	chr01_random	3699549	3705872	GSVIVG00035125001	GrapePN4_p_chr01
	204	chr01_random	3708459	3715720	GSVIVG00035126001	GrapePN4_p_chr01
	205	chr01_random	3784494	3792088	GSVIVG00035129001	GrapePN4_p_chr01
	206	chr01_random	3813877	3818981	GSVIVG00035130001	GrapePN4_p_chr01
	207	chr01_random	3841420	3845568	GSVIVG00035131001	GrapePN4_p_chr01
	208	chr01_random	3952236	3955146	GSVIVG00035136001	GrapePN4_p_chr01
	209	chr01_random	3996510	3998736	GSVIVG00035138001	GrapePN4_p_chr01
	210	chr01_random	4112587	4114205	GSVIVG00035144001	GrapePN4_p_chr01
	211	chr01_random	4167819	4168984	GSVIVG00035146001	GrapePN4_p_chr01
	212	chr01_random	4195545	4196808	GSVIVG00035148001	GrapePN4_p_chr01
	213	chr01_random	4206683	4207833	GSVIVG00035149001	GrapePN4_p_chr01
	214	chr01_random	4211313	4212484	GSVIVG00035150001	GrapePN4_p_chr01
	215	chr01_random	4218951	4219667	GSVIVG00035151001	GrapePN4_p_chr01
	216	chr01_random	4224974	4226295	GSVIVG00035152001	GrapePN4_p_chr01
	217	chr01_random	4231243	4232564	GSVIVG00035153001	GrapePN4_p_chr01
	218	chr01_random	4239660	4240312	GSVIVG00035154001	GrapePN4_p_chr01
	219	chr01_random	4242757	4243992	GSVIVG00035155001	GrapePN4_p_chr01
	220	chr01_random	4249576	4250266	GSVIVG00035156001	GrapePN4_p_chr01
	221	chr01_random	4258437	4259669	GSVIVG00035157001	GrapePN4_p_chr01
	222	chr01_random	4342257	4344068	GSVIVG00035162001	GrapePN4_p_chr01
	223	chr01_random	4344735	4361566	GSVIVG00035163001	GrapePN4_p_chr01
	224	chr01_random	4400549	4402388	GSVIVG00035166001	GrapePN4_p_chr01
	225	chr01_random	1125809	1127755	GSVIVG00036919001	GrapePN4_p_chr01
	226	chr01_random	1175456	1178374	GSVIVG00036921001	GrapePN4_p_chr01
	227	chr01_random	1179848	1181034	GSVIVG00036922001	GrapePN4_p_chr01
	228	chr01_random	1221230	1231107	GSVIVG00036925001	GrapePN4_p_chr01
	229	chr01_random	1278799	1281884	GSVIVG00036929001	GrapePN4_p_chr01
	230	chr01_random	1340123	1341461	GSVIVG00036931001	GrapePN4_p_chr01
	231	chr01_random	1342883	1345207	GSVIVG00036932001	GrapePN4_p_chr01
	232	chr01_random	1346078	1348672	GSVIVG00036933001	GrapePN4_p_chr01
	233	chr01_random	1373225	1374299	GSVIVG00036935001	GrapePN4_p_chr01
	234	chr01_random	1389362	1395058	GSVIVG00036937001	GrapePN4_p_chr01
	235	chr01_random	1417248	1422150	GSVIVG00036939001	GrapePN4_p_chr01
	236	chr01_random	1515234	1536123	GSVIVG00036941001	GrapePN4_p_chr01
	237	chr01_random	1542115	1543994	GSVIVG00036942001	GrapePN4_p_chr01
	238	chr01_random	1580960	1582866	GSVIVG00036944001	GrapePN4_p_chr01
	239	chr01_random	1583983	1584525	GSVIVG00036945001	GrapePN4_p_chr01
	240	chr01_random	1589784	1592637	GSVIVG00036946001	GrapePN4_p_chr01
	241	chr01_random	1635159	1636887	GSVIVG00036948001	GrapePN4_p_chr01
	242	chr01_random	1647802	1655954	GSVIVG00036949001	GrapePN4_p_chr01
	243	chr01_random	1665308	1666890	GSVIVG00036950001	GrapePN4_p_chr01
	244	chr01_random	1673864	1675651	GSVIVG00036951001	GrapePN4_p_chr01
	245	chr01_random	1676660	1678714	GSVIVG00036952001	GrapePN4_p_chr01
	246	chr01_random	1722225	1722912	GSVIVG00036954001	GrapePN4_p_chr01
	247	chr01_random	1728773	1728895	GSVIVG00036956001	GrapePN4_p_chr01
	248	chr01_random	1733547	1733812	GSVIVG00036957001	GrapePN4_p_chr01
	249	chr01_random	1733917	1738401	GSVIVG00036958001	GrapePN4_p_chr01
	250	chr01_random	1761029	1762094	GSVIVG00036960001	GrapePN4_p_chr01
	251	chr01_random	1792792	1797719	GSVIVG00036962001	GrapePN4_p_chr01
	252	chr01_random	1815232	1817544	GSVIVG00036963001	GrapePN4_p_chr01
	253	chr01_random	1821183	1825612	GSVIVG00036964001	GrapePN4_p_chr01
	254	chr01_random	1828587	1829556	GSVIVG00036965001	GrapePN4_p_chr01
	255	chr01_random	1846045	1846996	GSVIVG00036966001	GrapePN4_p_chr01
	256	chr01_random	1855259	1856216	GSVIVG00036967001	GrapePN4_p_chr01
	257	chr01_random	1860117	1862870	GSVIVG00036968001	GrapePN4_p_chr01
	258	chr01_random	1929746	1931376	GSVIVG00036974001	GrapePN4_p_chr01
	259	chr01_random	1944486	1951973	GSVIVG00036976001	GrapePN4_p_chr01
	260	chr01_random	1977605	1983396	GSVIVG00036979001	GrapePN4_p_chr01
	261	chr01_random	1987156	1988478	GSVIVG00036980001	GrapePN4_p_chr01
	262	chr01_random	2010869	2015138	GSVIVG00036982001	GrapePN4_p_chr01
	263	chr01_random	2025363	2025638	GSVIVG00036983001	GrapePN4_p_chr01
	264	chr01_random	2033965	2036849	GSVIVG00036984001	GrapePN4_p_chr01
	265	chr01_random	2038332	2047086	GSVIVG00036985001	GrapePN4_p_chr01
	266	chr01_random	2077599	2081383	GSVIVG00036987001	GrapePN4_p_chr01
	267	chr01_random	2083703	2089676	GSVIVG00036988001	GrapePN4_p_chr01
	268	chr01_random	2117827	2123728	GSVIVG00036990001	GrapePN4_p_chr01
	269	chr01_random	2182344	2185634	GSVIVG00036992001	GrapePN4_p_chr01
	270	chr01_random	2185643	2186812	GSVIVG00036993001	GrapePN4_p_chr01
	271	chr01_random	2193546	2194613	GSVIVG00036994001	GrapePN4_p_chr01
	272	chr01_random	2203224	2205113	GSVIVG00036995001	GrapePN4_p_chr01
	273	chr01_random	2206984	2207760	GSVIVG00036996001	GrapePN4_p_chr01
	274	chr01_random	2302411	2302861	GSVIVG00037002001	GrapePN4_p_chr01
	275	chr01_random	2322919	2323428	GSVIVG00037004001	GrapePN4_p_chr01
	276	chr01_random	2333731	2336096	GSVIVG00037006001	GrapePN4_p_chr01
	277	chr01_random	2345981	2353086	GSVIVG00037007001	GrapePN4_p_chr01
	278	chr01_random	2391299	2392461	GSVIVG00037009001	GrapePN4_p_chr01
	279	chr01_random	2491849	2494221	GSVIVG00037014001	GrapePN4_p_chr01
	280	chr01_random	2497918	2513351	GSVIVG00037015001	GrapePN4_p_chr01
	281	chr01_random	2533935	2541558	GSVIVG00037016001	GrapePN4_p_chr01
	282	chr01_random	2543225	2545596	GSVIVG00037017001	GrapePN4_p_chr01
	283	chr01_random	2546691	2548120	GSVIVG00037018001	GrapePN4_p_chr01
	284	chr01_random	2559833	2564669	GSVIVG00037020001	GrapePN4_p_chr01
	285	chr01_random	2564790	2566854	GSVIVG00037021001	GrapePN4_p_chr01
	286	chr01_random	2575955	2580067	GSVIVG00037023001	GrapePN4_p_chr01
	287	chr01_random	2612908	2614800	GSVIVG00037025001	GrapePN4_p_chr01
	288	chr02_random	34207	38798	GSVIVG00013590001	GrapePN4_p_chr02
	289	chr03_random	543221	545341	GSVIVG00005770001	GrapePN4_p_chr03
	290	chr03_random	545966	552658	GSVIVG00005771001	GrapePN4_p_chr03
	291	chr03_random	580138	583057	GSVIVG00005774001	GrapePN4_p_chr03
	292	chr03_random	584456	600832	GSVIVG00005775001	GrapePN4_p_chr03
	293	chr03_random	674268	677099	GSVIVG00005777001	GrapePN4_p_chr03
	294	chr03_random	824136	825580	GSVIVG00005786001	GrapePN4_p_chr03
	295	chr03_random	859328	865743	GSVIVG00005788001	GrapePN4_p_chr03
	296	chr03_random	867639	869469	GSVIVG00005789001	GrapePN4_p_chr03
	297	chr03_random	961250	961851	GSVIVG00005794001	GrapePN4_p_chr03
	298	chr03_random	1197373	1197853	GSVIVG00005804001	GrapePN4_p_chr03
	299	chr03_random	1325581	1326278	GSVIVG00005810001	GrapePN4_p_chr03
	300	chr03_random	1339481	1340329	GSVIVG00005812001	GrapePN4_p_chr03
	301	chr03_random	10539	17857	GSVIVG00007695001	GrapePN4_p_chr03
	302	chr03_random	27366	29890	GSVIVG00007697001	GrapePN4_p_chr03
	303	chr03_random	33661	39295	GSVIVG00007698001	GrapePN4_p_chr03
	304	chr03_random	40496	46327	GSVIVG00007699001	GrapePN4_p_chr03
	305	chr03_random	47043	47725	GSVIVG00007700001	GrapePN4_p_chr03
	306	chr03_random	48745	49425	GSVIVG00007701001	GrapePN4_p_chr03
	307	chr03_random	55141	55821	GSVIVG00007703001	GrapePN4_p_chr03
	308	chr03_random	156512	158380	GSVIVG00007708001	GrapePN4_p_chr03
	309	chr03_random	160382	160738	GSVIVG00007709001	GrapePN4_p_chr03
	310	chr03_random	161960	163540	GSVIVG00007710001	GrapePN4_p_chr03
	311	chr03_random	214325	217138	GSVIVG00007714001	GrapePN4_p_chr03
	312	chr03_random	230805	238604	GSVIVG00007716001	GrapePN4_p_chr03
	313	chr03_random	282808	284786	GSVIVG00007718001	GrapePN4_p_chr03
	314	chr03_random	311390	315450	GSVIVG00007720001	GrapePN4_p_chr03
	315	chr03_random	340720	342483	GSVIVG00007722001	GrapePN4_p_chr03
	316	chr03_random	348823	355094	GSVIVG00007723001	GrapePN4_p_chr03
	317	chr03_random	358165	363908	GSVIVG00007724001	GrapePN4_p_chr03
	318	chr03_random	364969	365648	GSVIVG00007725001	GrapePN4_p_chr03
	319	chr03_random	420835	423852	GSVIVG00007727001	GrapePN4_p_chr03
	320	chr03_random	432818	434554	GSVIVG00007728001	GrapePN4_p_chr03
	321	chr03_random	445694	449601	GSVIVG00007730001	GrapePN4_p_chr03
	322	chr03_random	452072	454507	GSVIVG00007731001	GrapePN4_p_chr03
	323	chr03_random	459298	459567	GSVIVG00007732001	GrapePN4_p_chr03
	324	chr03_random	459629	460678	GSVIVG00007733001	GrapePN4_p_chr03
	325	chr03_random	464634	466023	GSVIVG00007734001	GrapePN4_p_chr03
	326	chr03_random	469047	471239	GSVIVG00007735001	GrapePN4_p_chr03
	327	chr07_random	6471	14103	GSVIVG00010915001	GrapePN4_p_chr07
	328	chr07_random	27061	28464	GSVIVG00010916001	GrapePN4_p_chr07
	329	chr07_random	36138	38921	GSVIVG00010917001	GrapePN4_p_chr07
	330	chr07_random	49144	50526	GSVIVG00010918001	GrapePN4_p_chr07
	331	chr07_random	118364	119222	GSVIVG00010920001	GrapePN4_p_chr07
	332	chr07_random	128879	131248	GSVIVG00010921001	GrapePN4_p_chr07
	333	chr07_random	169670	171493	GSVIVG00010923001	GrapePN4_p_chr07
	334	chr08_random	6100	6591	GSVIVG00010080001	GrapePN4_p_chr08
	335	chr10_random	968836	970131	GSVIVG00006857001	GrapePN4_p_chr10
	336	chr10_random	970608	975759	GSVIVG00006858001	GrapePN4_p_chr10
	337	chr10_random	979054	980349	GSVIVG00006859001	GrapePN4_p_chr10
	338	chr10_random	979054	980349	GSVIVG00006859001	GrapePN4_p_chr10
	339	chr10_random	997102	997755	GSVIVG00006861001	GrapePN4_p_chr10
	340	chr10_random	997102	997755	GSVIVG00006861001	GrapePN4_p_chr10
	341	chr10_random	1001392	1003332	GSVIVG00006862001	GrapePN4_p_chr10
	342	chr10_random	1001392	1003518	GSVIVG00006862001	GrapePN4_p_chr10
	343	chr10_random	1011861	1012337	GSVIVG00006863001	GrapePN4_p_chr10
	344	chr10_random	1016120	1017415	GSVIVG00006865001	GrapePN4_p_chr10
	345	chr10_random	1023142	1025544	GSVIVG00006866001	GrapePN4_p_chr10
	346	chr10_random	1026034	1027426	GSVIVG00006867001	GrapePN4_p_chr10
	347	chr10_random	1028582	1029782	GSVIVG00006868001	GrapePN4_p_chr10
	348	chr10_random	1032859	1036582	GSVIVG00006869001	GrapePN4_p_chr10
	349	chr10_random	1037259	1037653	GSVIVG00006870001	GrapePN4_p_chr10
	350	chr10_random	1051289	1053385	GSVIVG00006872001	GrapePN4_p_chr10
	351	chr10_random	1065004	1066414	GSVIVG00006873001	GrapePN4_p_chr10
	352	chr10_random	1066956	1068440	GSVIVG00006874001	GrapePN4_p_chr10
	353	chr10_random	1165026	1169150	GSVIVG00006879001	GrapePN4_p_chr10
	354	chr10_random	1169560	1171644	GSVIVG00006880001	GrapePN4_p_chr10
	355	chr10_random	1171992	1175328	GSVIVG00006881001	GrapePN4_p_chr10
	356	chr10_random	1205674	1210015	GSVIVG00006884001	GrapePN4_p_chr10
	357	chr10_random	1242015	1244318	GSVIVG00006886001	GrapePN4_p_chr10
	358	chr10_random	1244606	1248920	GSVIVG00006887001	GrapePN4_p_chr10
	359	chr10_random	1249682	1257430	GSVIVG00006888001	GrapePN4_p_chr10
	360	chr10_random	1258013	1259619	GSVIVG00006889001	GrapePN4_p_chr10
	361	chr10_random	1260673	1268355	GSVIVG00006890001	GrapePN4_p_chr10
	362	chr10_random	1270331	1274840	GSVIVG00006891001	GrapePN4_p_chr10
	363	chr10_random	1276126	1277836	GSVIVG00006892001	GrapePN4_p_chr10
	364	chr10_random	1281420	1288771	GSVIVG00006893001	GrapePN4_p_chr10
	365	chr10_random	1290616	1293730	GSVIVG00006894001	GrapePN4_p_chr10
	366	chr10_random	1301399	1305812	GSVIVG00006895001	GrapePN4_p_chr10
	367	chr10_random	1306182	1307708	GSVIVG00006896001	GrapePN4_p_chr10
	368	chr10_random	1311666	1317275	GSVIVG00006897001	GrapePN4_p_chr10
	369	chr10_random	1317674	1320821	GSVIVG00006898001	GrapePN4_p_chr10
	370	chr10_random	1324207	1325951	GSVIVG00006899001	GrapePN4_p_chr10
	371	chr10_random	1327362	1331112	GSVIVG00006900001	GrapePN4_p_chr10
	372	chr10_random	1343297	1353460	GSVIVG00006902001	GrapePN4_p_chr10
	373	chr10_random	1353775	1356037	GSVIVG00006903001	GrapePN4_p_chr10
	374	chr10_random	1366385	1371273	GSVIVG00006904001	GrapePN4_p_chr10
	375	chr10_random	1403336	1405390	GSVIVG00006906001	GrapePN4_p_chr10
	376	chr10_random	1407691	1410511	GSVIVG00006907001	GrapePN4_p_chr10
	377	chr10_random	1412464	1414424	GSVIVG00006908001	GrapePN4_p_chr10
	378	chr10_random	1415365	1416304	GSVIVG00006909001	GrapePN4_p_chr10
	379	chr10_random	1420090	1421262	GSVIVG00006911001	GrapePN4_p_chr10
	380	chr10_random	1428396	1429868	GSVIVG00006912001	GrapePN4_p_chr10
	381	chr10_random	1432512	1434559	GSVIVG00006913001	GrapePN4_p_chr10
	382	chr10_random	1435069	1438766	GSVIVG00006914001	GrapePN4_p_chr10
	383	chr10_random	1439912	1440912	GSVIVG00006915001	GrapePN4_p_chr10
	384	chr10_random	1446268	1447521	GSVIVG00006916001	GrapePN4_p_chr10
	385	chr10_random	1448547	1449401	GSVIVG00006917001	GrapePN4_p_chr10
	386	chr10_random	1462652	1465845	GSVIVG00006919001	GrapePN4_p_chr10
	387	chr10_random	1475547	1480564	GSVIVG00006920001	GrapePN4_p_chr10
	388	chr10_random	1486099	1488659	GSVIVG00006921001	GrapePN4_p_chr10
	389	chr10_random	1490789	1492382	GSVIVG00006922001	GrapePN4_p_chr10
	390	chr10_random	1513666	1514919	GSVIVG00006924001	GrapePN4_p_chr10
	391	chr10_random	1528423	1536033	GSVIVG00006925001	GrapePN4_p_chr10
	392	chr10_random	1541295	1545741	GSVIVG00006926001	GrapePN4_p_chr10
	393	chr10_random	1548437	1548951	GSVIVG00006927001	GrapePN4_p_chr10
	394	chr10_random	1570971	1571261	GSVIVG00006930001	GrapePN4_p_chr07
	395	chr10_random	1591737	1592141	GSVIVG00006932001	GrapePN4_p_chr10
	396	chr10_random	1592205	1593705	GSVIVG00006933001	GrapePN4_p_chr10
	397	chr10_random	1595874	1598571	GSVIVG00006934001	GrapePN4_p_chr10
	398	chr10_random	1598955	1601070	GSVIVG00006935001	GrapePN4_p_chr10
	399	chr10_random	1601577	1602885	GSVIVG00006936001	GrapePN4_p_chr10
	400	chr10_random	1632002	1633588	GSVIVG00006938001	GrapePN4_p_chr10
	401	chr10_random	1634095	1637903	GSVIVG00006939001	GrapePN4_p_chr10
	402	chr10_random	1637905	1638671	GSVIVG00006940001	GrapePN4_p_chr10
	403	chr10_random	1770101	1772333	GSVIVG00008665001	GrapePN4_p_chr10
	404	chr10_random	1772469	1773321	GSVIVG00008666001	GrapePN4_p_chr10
	405	chr10_random	1778507	1779183	GSVIVG00008667001	GrapePN4_p_chr10
	406	chr10_random	1788719	1792085	GSVIVG00008668001	GrapePN4_p_chr10
	407	chr10_random	1840667	1844592	GSVIVG00008671001	GrapePN4_p_chr10
	408	chr10_random	1844758	1849709	GSVIVG00008672001	GrapePN4_p_chr10
	409	chr10_random	1849799	1856078	GSVIVG00008673001	GrapePN4_p_chr10
	410	chr10_random	1866175	1866881	GSVIVG00008674001	GrapePN4_p_chr10
	411	chr10_random	1876977	1877426	GSVIVG00008676001	GrapePN4_p_chr10
	412	chr10_random	1897861	1900675	GSVIVG00008678001	GrapePN4_p_chr10
	413	chr10_random	1919769	1921050	GSVIVG00008679001	GrapePN4_p_chr10
	414	chr10_random	2001438	2003130	GSVIVG00008683001	GrapePN4_p_chr10
	415	chr10_random	2089542	2108741	GSVIVG00008685001	GrapePN4_p_chr10
	416	chr10_random	2119752	2120385	GSVIVG00008687001	GrapePN4_p_chr10
	417	chr10_random	436665	436883	GSVIVG00010743001	GrapePN4_p_chr10
	418	chr10_random	451589	456544	GSVIVG00010745001	GrapePN4_p_chr10
	419	chr10_random	478375	483733	GSVIVG00010747001	GrapePN4_p_chr10
	420	chr10_random	485018	491233	GSVIVG00010748001	GrapePN4_p_chr10
	421	chr10_random	501020	504743	GSVIVG00010750001	GrapePN4_p_chr10
	422	chr10_random	513280	513921	GSVIVG00010751001	GrapePN4_p_chr10
	423	chr10_random	519343	527304	GSVIVG00010752001	GrapePN4_p_chr10
	424	chr10_random	535968	538011	GSVIVG00010753001	GrapePN4_p_chr10
	425	chr10_random	559688	560245	GSVIVG00010755001	GrapePN4_p_chr10
	426	chr10_random	568860	573994	GSVIVG00010756001	GrapePN4_p_chr10
	427	chr10_random	574573	576228	GSVIVG00010757001	GrapePN4_p_chr10
	428	chr10_random	579419	580939	GSVIVG00010758001	GrapePN4_p_chr10
	429	chr10_random	614709	616430	GSVIVG00010760001	GrapePN4_p_chr10
	430	chr10_random	620080	623754	GSVIVG00010761001	GrapePN4_p_chr10
	431	chr10_random	852460	852543	GSVIVG00010965001	GrapePN4_p_chr10
	432	chr10_random	851733	852410	GSVIVG00010966001	GrapePN4_p_chr10
	433	chr10_random	836967	843421	GSVIVG00010968001	GrapePN4_p_chr10
	434	chr10_random	781540	786075	GSVIVG00010970001	GrapePN4_p_chr10
	435	chr10_random	776389	778977	GSVIVG00010971001	GrapePN4_p_chr10
	436	chr10_random	770151	775978	GSVIVG00010972001	GrapePN4_p_chr10
	437	chr10_random	761157	761717	GSVIVG00010973001	GrapePN4_p_chr10
	438	chr10_random	751158	756203	GSVIVG00010974001	GrapePN4_p_chr10
	439	chr10_random	746187	749554	GSVIVG00010975001	GrapePN4_p_chr10
	440	chr10_random	742941	745689	GSVIVG00010976001	GrapePN4_p_chr10
	441	chr10_random	739224	742287	GSVIVG00010977001	GrapePN4_p_chr10
	442	chr10_random	719579	724648	GSVIVG00010980001	GrapePN4_p_chr10
	443	chr10_random	713635	718438	GSVIVG00010981001	GrapePN4_p_chr10
	444	chr10_random	697965	700276	GSVIVG00010983001	GrapePN4_p_chr10
	445	chr10_random	692402	693148	GSVIVG00010984001	GrapePN4_p_chr10
	446	chr10_random	689907	691975	GSVIVG00010985001	GrapePN4_p_chr10
	447	chr10_random	688197	689406	GSVIVG00010986001	GrapePN4_p_chr10
	448	chr10_random	318241	320637	GSVIVG00011496001	GrapePN4_p_chr10
	449	chr10_random	313195	315472	GSVIVG00011497001	GrapePN4_p_chr10
	450	chr10_random	311515	312477	GSVIVG00011498001	GrapePN4_p_chr10
	451	chr10_random	292949	294548	GSVIVG00011500001	GrapePN4_p_chr10
	452	chr10_random	280287	285634	GSVIVG00011502001	GrapePN4_p_chr10
	453	chr10_random	277568	279719	GSVIVG00011503001	GrapePN4_p_chr10
	454	chr10_random	273854	277197	GSVIVG00011504001	GrapePN4_p_chr10
	455	chr10_random	250099	254145	GSVIVG00011506001	GrapePN4_p_chr10
	456	chr10_random	241206	245710	GSVIVG00011507001	GrapePN4_p_chr10
	457	chr10_random	236510	239717	GSVIVG00011508001	GrapePN4_p_chr10
	458	chr10_random	226263	227841	GSVIVG00011509001	GrapePN4_p_chr10
	459	chr10_random	219704	220661	GSVIVG00011511001	GrapePN4_p_chr10
	460	chr10_random	215749	219654	GSVIVG00011512001	GrapePN4_p_chr10
	461	chr10_random	214116	215172	GSVIVG00011513001	GrapePN4_p_chr10
	462	chr10_random	196704	202039	GSVIVG00011514001	GrapePN4_p_chr10
	463	chr10_random	1701393	1701788	GSVIVG00013074001	GrapePN4_p_chr10
	464	chr10_random	1707903	1709542	GSVIVG00013075001	GrapePN4_p_chr10
	465	chr10_random	1710675	1713306	GSVIVG00013076001	GrapePN4_p_chr10
	466	chr10_random	1714928	1716407	GSVIVG00013077001	GrapePN4_p_chr10
	467	chr10_random	1732795	1734570	GSVIVG00013080001	GrapePN4_p_chr10
	468	chr10_random	1742749	1755206	GSVIVG00013082001	GrapePN4_p_chr10
	469	chr10_random	1760324	1766351	GSVIVG00013083001	GrapePN4_p_chr10
	470	chr10_random	1767398	1767508	GSVIVG00013084001	GrapePN4_p_chr10
	471	chr11_random	815361	824430	GSVIVG00001515001	GrapePN4_p_chr11
	472	chr11_random	1046566	1050540	GSVIVG00001520001	GrapePN4_p_chr11
	473	chr11_random	1071283	1077707	GSVIVG00001521001	GrapePN4_p_chr11
	474	chr11_random	1099716	1101835	GSVIVG00001523001	GrapePN4_p_chr11
	475	chr11_random	1106595	1110818	GSVIVG00001525001	GrapePN4_p_chr11
	476	chr11_random	1303307	1306727	GSVIVG00001532001	GrapePN4_p_chr11
	477	chr11_random	1350542	1353461	GSVIVG00001534001	GrapePN4_p_chr11
	478	chr11_random	1354378	1362162	GSVIVG00001535001	GrapePN4_p_chr11
	479	chr11_random	1372488	1372595	GSVIVG00001537001	GrapePN4_p_chr11
	480	chr11_random	1372648	1372919	GSVIVG00001538001	GrapePN4_p_chr11
	481	chr11_random	1382311	1385990	GSVIVG00001539001	GrapePN4_p_chr11
	482	chr11_random	1399822	1400222	GSVIVG00001541001	GrapePN4_p_chr11
	483	chr11_random	1406740	1412331	GSVIVG00001542001	GrapePN4_p_chr11
	484	chr11_random	1412346	1413306	GSVIVG00001543001	GrapePN4_p_chr11
	485	chr11_random	1493985	1495878	GSVIVG00001545001	GrapePN4_p_chr11
	486	chr11_random	1499212	1504699	GSVIVG00001546001	GrapePN4_p_chr11
	487	chr11_random	1513131	1514344	GSVIVG00001547001	GrapePN4_p_chr11
	488	chr11_random	1549892	1550272	GSVIVG00001551001	GrapePN4_p_chr11
	489	chr11_random	1603848	1607850	GSVIVG00001554001	GrapePN4_p_chr11
	490	chr11_random	1626325	1630300	GSVIVG00001555001	GrapePN4_p_chr11
	491	chr11_random	1685776	1686897	GSVIVG00001558001	GrapePN4_p_chr11
	492	chr11_random	1701784	1702468	GSVIVG00001560001	GrapePN4_p_chr11
	493	chr11_random	1753859	1755121	GSVIVG00001565001	GrapePN4_p_chr11
	494	chr11_random	1840173	1841272	GSVIVG00001575001	GrapePN4_p_chr11
	495	chr11_random	1872930	1874269	GSVIVG00001578001	GrapePN4_p_chr11
	496	chr11_random	1892296	1892720	GSVIVG00001580001	GrapePN4_p_chr11
	497	chr11_random	1894603	1896897	GSVIVG00001581001	GrapePN4_p_chr11
	498	chr11_random	1928437	1930828	GSVIVG00001583001	GrapePN4_p_chr11
	499	chr11_random	67798	69833	GSVIVG00006390001	GrapePN4_p_chr11
	500	chr11_random	70296	79985	GSVIVG00006391001	GrapePN4_p_chr11
	501	chr11_random	115008	123108	GSVIVG00006394001	GrapePN4_p_chr11
	502	chr11_random	161176	164226	GSVIVG00006396001	GrapePN4_p_chr11
	503	chr11_random	224485	225737	GSVIVG00006399001	GrapePN4_p_chr11
	504	chr11_random	235141	236845	GSVIVG00006400001	GrapePN4_p_chr11
	505	chr11_random	280938	286772	GSVIVG00006405001	GrapePN4_p_chr11
	506	chr11_random	335302	339106	GSVIVG00006408001	GrapePN4_p_chr11
	507	chr11_random	341051	346417	GSVIVG00006409001	GrapePN4_p_chr11
	508	chr11_random	348776	353532	GSVIVG00006410001	GrapePN4_p_chr11
	509	chr11_random	355036	355845	GSVIVG00006411001	GrapePN4_p_chr11
	510	chr11_random	385902	387104	GSVIVG00006413001	GrapePN4_p_chr11
	511	chr11_random	399465	399590	GSVIVG00006415001	GrapePN4_p_chr11
	512	chr11_random	411906	416511	GSVIVG00006417001	GrapePN4_p_chr11
	513	chr11_random	417015	442517	GSVIVG00006418001	GrapePN4_p_chr11
	514	chr11_random	476774	482074	GSVIVG00006421001	GrapePN4_p_chr11
	515	chr11_random	510135	520414	GSVIVG00006423001	GrapePN4_p_chr11
	516	chr11_random	520925	526056	GSVIVG00006424001	GrapePN4_p_chr11
	517	chr11_random	558534	561152	GSVIVG00006427001	GrapePN4_p_chr11
	518	chr11_random	562800	563129	GSVIVG00006428001	GrapePN4_p_chr11
	519	chr11_random	668033	669793	GSVIVG00006432001	GrapePN4_p_chr11
	520	chr11_random	700588	701725	GSVIVG00006434001	GrapePN4_p_chr11
	521	chr11_random	700588	701725	GSVIVG00006434001	GrapePN4_p_chr11
	522	chr11_random	705964	708227	GSVIVG00006435001	GrapePN4_p_chr11
	523	chr11_random	705964	708227	GSVIVG00006435001	GrapePN4_p_chr11
	524	chr11_random	714225	715910	GSVIVG00006436001	GrapePN4_p_chr11
	525	chr11_random	726580	730968	GSVIVG00006438001	GrapePN4_p_chr11
	526	chr11_random	735040	737260	GSVIVG00006439001	GrapePN4_p_chr11
	527	chr11_random	743983	745042	GSVIVG00006440001	GrapePN4_p_chr11
	528	chr12_random	2473830	2474121	GSVIVG00000235001	GrapePN4_p_chr12
	529	chr12_random	2339463	2342410	GSVIVG00000242001	GrapePN4_p_chr12
	530	chr12_random	2335301	2338541	GSVIVG00000243001	GrapePN4_p_chr12
	531	chr12_random	2286114	2288333	GSVIVG00000246001	GrapePN4_p_chr12
	532	chr12_random	2264696	2265244	GSVIVG00000248001	GrapePN4_p_chr12
	533	chr12_random	2120495	2120728	GSVIVG00000254001	GrapePN4_p_chr12
	534	chr12_random	2120260	2120486	GSVIVG00000255001	GrapePN4_p_chr12
	535	chr12_random	2114476	2115433	GSVIVG00000256001	GrapePN4_p_chr12
	536	chr12_random	1857678	1858252	GSVIVG00000264001	GrapePN4_p_chr12
	537	chr12_random	1857678	1858252	GSVIVG00000264001	GrapePN4_p_chr16
	538	chr12_random	1851500	1851749	GSVIVG00000265001	GrapePN4_p_chr12
	539	chr12_random	1695288	1714492	GSVIVG00000270001	GrapePN4_p_chr12
	540	chr12_random	1570482	1581581	GSVIVG00000273001	GrapePN4_p_chr12
	541	chr12_random	1519239	1521200	GSVIVG00000275001	GrapePN4_p_chr12
	542	chr12_random	1499753	1517242	GSVIVG00000276001	GrapePN4_p_chr12
	543	chr12_random	542	1977	GSVIVG00038367001	GrapePN4_p_chr12
	544	chr12_random	54010	57327	GSVIVG00038370001	GrapePN4_p_chr12
	545	chr12_random	57383	58402	GSVIVG00038371001	GrapePN4_p_chr12
	546	chr12_random	159618	160297	GSVIVG00038375001	GrapePN4_p_chr12
	547	chr12_random	286469	287416	GSVIVG00038381001	GrapePN4_p_chr12
	548	chr12_random	294237	294885	GSVIVG00038382001	GrapePN4_p_chr12
	549	chr12_random	297663	298186	GSVIVG00038383001	GrapePN4_p_chr12
	550	chr12_random	413267	414098	GSVIVG00038385001	GrapePN4_p_chr12
	551	chr12_random	413267	414098	GSVIVG00038385001	GrapePN4_p_chr12
	552	chr12_random	413267	414098	GSVIVG00038385001	GrapePN4_p_chr12
	553	chr12_random	413267	414098	GSVIVG00038385001	GrapePN4_p_chr12
	554	chr12_random	422408	426445	GSVIVG00038386001	GrapePN4_p_chr12
	555	chr12_random	457258	458816	GSVIVG00038389001	GrapePN4_p_chr12
	556	chr12_random	459494	460117	GSVIVG00038390001	GrapePN4_p_chr12
	557	chr12_random	490853	494043	GSVIVG00038393001	GrapePN4_p_chr12
	558	chr12_random	506219	508133	GSVIVG00038394001	GrapePN4_p_chr12
	559	chr12_random	895358	897090	GSVIVG00038406001	GrapePN4_p_chr12
	560	chr12_random	897153	900428	GSVIVG00038407001	GrapePN4_p_chr12
	561	chr12_random	980674	983375	GSVIVG00038412001	GrapePN4_p_chr12
	562	chr12_random	1034475	1038401	GSVIVG00038414001	GrapePN4_p_chr12
	563	chr12_random	1089995	1104953	GSVIVG00038416001	GrapePN4_p_chr12
	564	chr12_random	1213431	1214646	GSVIVG00038420001	GrapePN4_p_chr12
	565	chr12_random	1235419	1241101	GSVIVG00038422001	GrapePN4_p_chr12
	566	chr12_random	1261312	1262117	GSVIVG00038424001	GrapePN4_p_chr12
	567	chr12_random	1303934	1305005	GSVIVG00038426001	GrapePN4_p_chr12
	568	chr12_random	1365690	1387362	GSVIVG00038429001	GrapePN4_p_chr12
	569	chr12_random	1427834	1431967	GSVIVG00038431001	GrapePN4_p_chr12
	570	chr13_random	650798	668148	GSVIVG00003703001	GrapePN4_p_chr13
	571	chr13_random	681482	684869	GSVIVG00003705001	GrapePN4_p_chr13
	572	chr13_random	689166	691686	GSVIVG00003707001	GrapePN4_p_chr13
	573	chr13_random	717326	719093	GSVIVG00003709001	GrapePN4_p_chr13
	574	chr13_random	723004	725022	GSVIVG00003710001	GrapePN4_p_chr13
	575	chr13_random	725890	731105	GSVIVG00003711001	GrapePN4_p_chr13
	576	chr13_random	771711	783237	GSVIVG00003713001	GrapePN4_p_chr13
	577	chr13_random	845211	850219	GSVIVG00003717001	GrapePN4_p_chr13
	578	chr13_random	851260	852120	GSVIVG00003718001	GrapePN4_p_chr13
	579	chr13_random	855891	856265	GSVIVG00003719001	GrapePN4_p_chr13
	580	chr13_random	863160	864688	GSVIVG00003720001	GrapePN4_p_chr13
	581	chr13_random	865446	866069	GSVIVG00003721001	GrapePN4_p_chr13
	582	chr13_random	870665	871435	GSVIVG00003722001	GrapePN4_p_chr13
	583	chr13_random	886421	888291	GSVIVG00003724001	GrapePN4_p_chr13
	584	chr13_random	891005	895087	GSVIVG00003725001	GrapePN4_p_chr13
	585	chr13_random	922980	932920	GSVIVG00003727001	GrapePN4_p_chr13
	586	chr13_random	934117	935190	GSVIVG00003728001	GrapePN4_p_chr13
	587	chr13_random	936200	938259	GSVIVG00003729001	GrapePN4_p_chr13
	588	chr13_random	953160	987071	GSVIVG00003730001	GrapePN4_p_chr13
	589	chr13_random	989513	990469	GSVIVG00003731001	GrapePN4_p_chr13
	590	chr13_random	995478	997257	GSVIVG00003732001	GrapePN4_p_chr13
	591	chr13_random	1007735	1009045	GSVIVG00003733001	GrapePN4_p_chr13
	592	chr13_random	1016191	1016973	GSVIVG00003734001	GrapePN4_p_chr13
	593	chr13_random	1037138	1041515	GSVIVG00003736001	GrapePN4_p_chr13
	594	chr13_random	1042160	1047672	GSVIVG00003737001	GrapePN4_p_chr13
	595	chr13_random	1052766	1055568	GSVIVG00003738001	GrapePN4_p_chr13
	596	chr13_random	1055733	1060317	GSVIVG00003739001	GrapePN4_p_chr13
	597	chr13_random	1062279	1069185	GSVIVG00003740001	GrapePN4_p_chr13
	598	chr13_random	1072285	1080240	GSVIVG00003741001	GrapePN4_p_chr13
	599	chr13_random	1098226	1102209	GSVIVG00003745001	GrapePN4_p_chr13
	600	chr13_random	1124632	1126099	GSVIVG00003747001	GrapePN4_p_chr13
	601	chr13_random	1129335	1132712	GSVIVG00003748001	GrapePN4_p_chr13
	602	chr13_random	1146850	1146939	GSVIVG00003750001	GrapePN4_p_chr13
	603	chr13_random	1181887	1184343	GSVIVG00003752001	GrapePN4_p_chr13
	604	chr13_random	1197467	1201740	GSVIVG00003754001	GrapePN4_p_chr13
	605	chr13_random	1213243	1215624	GSVIVG00003755001	GrapePN4_p_chr13
	606	chr13_random	1222234	1225110	GSVIVG00003757001	GrapePN4_p_chr13
	607	chr13_random	1234717	1237098	GSVIVG00003759001	GrapePN4_p_chr13
	608	chr13_random	1239614	1242040	GSVIVG00003760001	GrapePN4_p_chr13
	609	chr13_random	1251437	1253863	GSVIVG00003762001	GrapePN4_p_chr13
	610	chr13_random	1255342	1261937	GSVIVG00003763001	GrapePN4_p_chr13
	611	chr13_random	1265527	1271129	GSVIVG00003764001	GrapePN4_p_chr13
	612	chr13_random	1274437	1277820	GSVIVG00003765001	GrapePN4_p_chr13
	613	chr13_random	1324671	1330494	GSVIVG00003769001	GrapePN4_p_chr13
	614	chr13_random	1331752	1332774	GSVIVG00003770001	GrapePN4_p_chr13
	615	chr13_random	1333727	1334524	GSVIVG00003771001	GrapePN4_p_chr13
	616	chr13_random	1348740	1352942	GSVIVG00003774001	GrapePN4_p_chr13
	617	chr13_random	1361171	1362994	GSVIVG00003776001	GrapePN4_p_chr13
	618	chr13_random	1363057	1365447	GSVIVG00003777001	GrapePN4_p_chr13
	619	chr13_random	1374585	1379219	GSVIVG00003779001	GrapePN4_p_chr13
	620	chr13_random	1385004	1385285	GSVIVG00003780001	GrapePN4_p_chr13
	621	chr13_random	1424962	1429746	GSVIVG00003785001	GrapePN4_p_chr13
	622	chr13_random	1430424	1431703	GSVIVG00003786001	GrapePN4_p_chr13
	623	chr13_random	1432103	1432940	GSVIVG00003787001	GrapePN4_p_chr13
	624	chr13_random	1453203	1466974	GSVIVG00003789001	GrapePN4_p_chr13
	625	chr13_random	1491920	1496596	GSVIVG00003792001	GrapePN4_p_chr13
	626	chr13_random	1520241	1523072	GSVIVG00003794001	GrapePN4_p_chr13
	627	chr13_random	1523984	1530340	GSVIVG00003795001	GrapePN4_p_chr13
	628	chr13_random	1546977	1552256	GSVIVG00003797001	GrapePN4_p_chr13
	629	chr13_random	1560682	1562414	GSVIVG00003799001	GrapePN4_p_chr13
	630	chr13_random	1562467	1564242	GSVIVG00003800001	GrapePN4_p_chr13
	631	chr13_random	1568623	1575104	GSVIVG00003801001	GrapePN4_p_chr13
	632	chr13_random	1579328	1579765	GSVIVG00003802001	GrapePN4_p_chr13
	633	chr13_random	11514	12183	GSVIVG00006996001	GrapePN4_p_chr13
	634	chr13_random	21285	21332	GSVIVG00006997001	GrapePN4_p_chr13
	635	chr13_random	163698	167726	GSVIVG00007008001	GrapePN4_p_chr13
	636	chr13_random	210720	214401	GSVIVG00007011001	GrapePN4_p_chr13
	637	chr13_random	286534	289273	GSVIVG00007016001	GrapePN4_p_chr13
	638	chr13_random	404806	414576	GSVIVG00007020001	GrapePN4_p_chr13
	639	chr13_random	421564	425721	GSVIVG00007022001	GrapePN4_p_chr13
	640	chr13_random	477138	477829	GSVIVG00007025001	GrapePN4_p_chr13
	641	chr13_random	517583	519451	GSVIVG00007027001	GrapePN4_p_chr13
	642	chr13_random	541318	543922	GSVIVG00007031001	GrapePN4_p_chr13
	643	chr13_random	579088	586413	GSVIVG00007033001	GrapePN4_p_chr13
	644	chr13_random	590285	594499	GSVIVG00007034001	GrapePN4_p_chr13
	645	chr13_random	623001	625087	GSVIVG00007036001	GrapePN4_p_chr13
	646	chr13_random	633896	635903	GSVIVG00007038001	GrapePN4_p_chr13
	647	chr14_random	627381	627491	GSVIVG00002201001	GrapePN4_p_chr14
	648	chr14_random	628373	642715	GSVIVG00002202001	GrapePN4_p_chr14
	649	chr14_random	785390	786898	GSVIVG00002205001	GrapePN4_p_chr14
	650	chr14_random	843042	858100	GSVIVG00002209001	GrapePN4_p_chr14
	651	chr14_random	868428	868954	GSVIVG00002210001	GrapePN4_p_chr14
	652	chr14_random	887774	890248	GSVIVG00002211001	GrapePN4_p_chr14
	653	chr14_random	913314	914803	GSVIVG00002213001	GrapePN4_p_chr14
	654	chr14_random	965284	966741	GSVIVG00002216001	GrapePN4_p_chr14
	655	chr14_random	969262	970567	GSVIVG00002217001	GrapePN4_p_chr14
	656	chr14_random	1044267	1052068	GSVIVG00002220001	GrapePN4_p_chr14
	657	chr14_random	1098293	1098600	GSVIVG00002222001	GrapePN4_p_chr14
	658	chr14_random	1271428	1283020	GSVIVG00002226001	GrapePN4_p_chr14
	659	chr14_random	1283071	1284459	GSVIVG00002227001	GrapePN4_p_chr14
	660	chr14_random	1569944	1570262	GSVIVG00002234001	GrapePN4_p_chr16
	661	chr14_random	1574853	1575735	GSVIVG00002236001	GrapePN4_p_chr14
	662	chr14_random	1592504	1594282	GSVIVG00002238001	GrapePN4_p_chr14
	663	chr14_random	1598430	1617787	GSVIVG00002239001	GrapePN4_p_chr14
	664	chr14_random	101413	111690	GSVIVG00007429001	GrapePN4_p_chr14
	665	chr14_random	112048	113433	GSVIVG00007430001	GrapePN4_p_chr14
	666	chr14_random	119642	121333	GSVIVG00007431001	GrapePN4_p_chr14
	667	chr14_random	179368	189909	GSVIVG00007433001	GrapePN4_p_chr14
	668	chr14_random	214582	223988	GSVIVG00007435001	GrapePN4_p_chr14
	669	chr14_random	224003	224773	GSVIVG00007436001	GrapePN4_p_chr14
	670	chr14_random	365051	377881	GSVIVG00007440001	GrapePN4_p_chr14
	671	chr14_random	475098	476830	GSVIVG00007444001	GrapePN4_p_chr14
	672	chr14_random	495131	496717	GSVIVG00007446001	GrapePN4_p_chr14
	673	chr14_random	501597	502581	GSVIVG00007447001	GrapePN4_p_chr14
	674	chr14_random	506752	511589	GSVIVG00007448001	GrapePN4_p_chr14
	675	chr14_random	512872	524298	GSVIVG00007449001	GrapePN4_p_chr14
	676	chr14_random	528467	529408	GSVIVG00007450001	GrapePN4_p_chr14
	677	chr14_random	542312	543643	GSVIVG00007452001	GrapePN4_p_chr14
	678	chr14_random	553707	554417	GSVIVG00007453001	GrapePN4_p_chr14
	679	chr14_random	570526	571155	GSVIVG00007455001	GrapePN4_p_chr14
	680	chr14_random	577148	579470	GSVIVG00007456001	GrapePN4_p_chr14
	681	chr14_random	1944986	1945456	GSVIVG00022309001	GrapePN4_p_chr14
	682	chr14_random	1989095	1989428	GSVIVG00022311001	GrapePN4_p_chr14
	683	chr14_random	2008873	2021487	GSVIVG00022315001	GrapePN4_p_chr14
	684	chr14_random	2055530	2056189	GSVIVG00022319001	GrapePN4_p_chr14
	685	chr14_random	2057107	2063351	GSVIVG00022320001	GrapePN4_p_chr14
	686	chr14_random	2072214	2072589	GSVIVG00022321001	GrapePN4_p_chr13
	687	chr14_random	2072214	2072589	GSVIVG00022321001	GrapePN4_p_chr14
	688	chr14_random	2111219	2111515	GSVIVG00022323001	GrapePN4_p_chr11
	689	chr14_random	2111980	2112195	GSVIVG00022324001	GrapePN4_p_chr11
	690	chr14_random	2122309	2124878	GSVIVG00022326001	GrapePN4_p_chr14
	691	chr14_random	2318419	2319217	GSVIVG00022331001	GrapePN4_p_chr14
	692	chr14_random	2378857	2382045	GSVIVG00022333001	GrapePN4_p_chr14
	693	chr14_random	2424857	2431483	GSVIVG00022335001	GrapePN4_p_chr14
	694	chr14_random	2604548	2607356	GSVIVG00022344001	GrapePN4_p_chr14
	695	chr14_random	2615725	2616354	GSVIVG00022345001	GrapePN4_p_chr14
	696	chr14_random	2618352	2619334	GSVIVG00022346001	GrapePN4_p_chr14
	697	chr14_random	2626772	2630780	GSVIVG00022347001	GrapePN4_p_chr14
	698	chr14_random	2637467	2638272	GSVIVG00022348001	GrapePN4_p_chr14
	699	chr14_random	2640865	2642775	GSVIVG00022349001	GrapePN4_p_chr14
	700	chr14_random	2645902	2655403	GSVIVG00022351001	GrapePN4_p_chr14
	701	chr14_random	2657996	2660871	GSVIVG00022352001	GrapePN4_p_chr14
	702	chr14_random	2665572	2665936	GSVIVG00022353001	GrapePN4_p_chr14
	703	chr14_random	2734816	2739996	GSVIVG00022355001	GrapePN4_p_chr14
	704	chr14_random	2780415	2781926	GSVIVG00022358001	GrapePN4_p_chr14
	705	chr14_random	2793096	2794256	GSVIVG00022360001	GrapePN4_p_chr14
	706	chr14_random	2921514	2922683	GSVIVG00022365001	GrapePN4_p_chr14
	707	chr14_random	2966946	2967891	GSVIVG00022367001	GrapePN4_p_chr14
	708	chr14_random	2988782	2989330	GSVIVG00022369001	GrapePN4_p_chr07
	709	chr14_random	2988782	2989330	GSVIVG00022369001	GrapePN4_p_chr09
	710	chr14_random	2992666	2994105	GSVIVG00022370001	GrapePN4_p_chr07
	711	chr14_random	3011834	3012349	GSVIVG00022371001	GrapePN4_p_chr14
	712	chr14_random	3061417	3061971	GSVIVG00022374001	GrapePN4_p_chr14
	713	chr14_random	3265734	3270232	GSVIVG00022379001	GrapePN4_p_chr14
	714	chr14_random	3414405	3415889	GSVIVG00022384001	GrapePN4_p_chr14
	715	chr14_random	3439725	3441249	GSVIVG00022386001	GrapePN4_p_chr14
	716	chr14_random	3480709	3484639	GSVIVG00022388001	GrapePN4_p_chr14
	717	chr14_random	3555036	3558325	GSVIVG00022392001	GrapePN4_p_chr14
	718	chr14_random	3591797	3608613	GSVIVG00022394001	GrapePN4_p_chr14
	719	chr14_random	3623265	3624328	GSVIVG00022396001	GrapePN4_p_chr14
	720	chr14_random	3664639	3665639	GSVIVG00022398001	GrapePN4_p_chr14
	721	chr14_random	3669544	3672760	GSVIVG00022399001	GrapePN4_p_chr14
	722	chr14_random	3777814	3778511	GSVIVG00022405001	GrapePN4_p_chr14
	723	chr14_random	3801430	3803645	GSVIVG00022407001	GrapePN4_p_chr14
	724	chr14_random	3849020	3850240	GSVIVG00022409001	GrapePN4_p_chr14
	725	chr14_random	4047444	4048716	GSVIVG00022415001	GrapePN4_p_chr14
	726	chr14_random	4119325	4119966	GSVIVG00022418001	GrapePN4_p_chr14
	727	chr14_random	4288060	4290721	GSVIVG00022423001	GrapePN4_p_chr14
	728	chr14_random	4351965	4353566	GSVIVG00022427001	GrapePN4_p_chr14
	729	chr14_random	4410292	4410390	GSVIVG00022429001	GrapePN4_p_chr14
	730	chr14_random	4417386	4419160	GSVIVG00022431001	GrapePN4_p_chr14
	731	chr14_random	4566557	4567070	GSVIVG00022436001	GrapePN4_p_chr14
	732	chr14_random	4672496	4674869	GSVIVG00022440001	GrapePN4_p_chr14
	733	chr14_random	4722570	4724343	GSVIVG00022444001	GrapePN4_p_chr14
	734	chr14_random	4724783	4731609	GSVIVG00022445001	GrapePN4_p_chr14
	735	chr14_random	4799280	4799878	GSVIVG00022451001	GrapePN4_p_chr14
	736	chr14_random	4801828	4802076	GSVIVG00022452001	GrapePN4_p_chr14
	737	chr14_random	4807277	4811233	GSVIVG00022453001	GrapePN4_p_chr14
	738	chr14_random	4895123	4899764	GSVIVG00022457001	GrapePN4_p_chr14
	739	chr14_random	5116935	5124964	GSVIVG00022466001	GrapePN4_p_chr14
	740	chr14_random	5309775	5314815	GSVIVG00022472001	GrapePN4_p_chr14
	741	chr14_random	5374008	5378713	GSVIVG00022475001	GrapePN4_p_chr14
	742	chr14_random	5419973	5421187	GSVIVG00022476001	GrapePN4_p_chr14
	743	chr15_random	1635658	1640611	GSVIVG00026761001	GrapePN4_p_chr15
	744	chr15_random	1696643	1702331	GSVIVG00026764001	GrapePN4_p_chr15
	745	chr15_random	1728326	1741784	GSVIVG00026767001	GrapePN4_p_chr15
	746	chr15_random	1743297	1744763	GSVIVG00026768001	GrapePN4_p_chr15
	747	chr15_random	1745199	1745978	GSVIVG00026769001	GrapePN4_p_chr15
	748	chr15_random	1749265	1754344	GSVIVG00026770001	GrapePN4_p_chr15
	749	chr15_random	1765497	1767389	GSVIVG00026772001	GrapePN4_p_chr15
	750	chr15_random	1775669	1780106	GSVIVG00026773001	GrapePN4_p_chr15
	751	chr15_random	1781869	1785509	GSVIVG00026774001	GrapePN4_p_chr15
	752	chr15_random	1781869	1785509	GSVIVG00026774001	GrapePN4_p_chr15
	753	chr15_random	1787915	1791519	GSVIVG00026775001	GrapePN4_p_chr15
	754	chr15_random	1804460	1806430	GSVIVG00026778001	GrapePN4_p_chr15
	755	chr15_random	1826786	1832134	GSVIVG00026780001	GrapePN4_p_chr15
	756	chr15_random	1833560	1834245	GSVIVG00026781001	GrapePN4_p_chr15
	757	chr15_random	1930803	1935692	GSVIVG00026785001	GrapePN4_p_chr15
	758	chr15_random	1953012	1955888	GSVIVG00026787001	GrapePN4_p_chr15
	759	chr15_random	1958025	1958965	GSVIVG00026788001	GrapePN4_p_chr15
	760	chr15_random	1959005	1959808	GSVIVG00026789001	GrapePN4_p_chr15
	761	chr15_random	1960610	1966356	GSVIVG00026790001	GrapePN4_p_chr15
	762	chr15_random	1969225	1974623	GSVIVG00026791001	GrapePN4_p_chr15
	763	chr15_random	1983335	1990369	GSVIVG00026793001	GrapePN4_p_chr15
	764	chr15_random	2026885	2028240	GSVIVG00026795001	GrapePN4_p_chr15
	765	chr15_random	2118914	2121451	GSVIVG00026799001	GrapePN4_p_chr15
	766	chr15_random	2131032	2133125	GSVIVG00026800001	GrapePN4_p_chr15
	767	chr15_random	2136232	2136345	GSVIVG00026801001	GrapePN4_p_chr15
	768	chr15_random	2141786	2159266	GSVIVG00026802001	GrapePN4_p_chr15
	769	chr15_random	2162264	2165161	GSVIVG00026803001	GrapePN4_p_chr15
	770	chr15_random	2166174	2166773	GSVIVG00026804001	GrapePN4_p_chr15
	771	chr15_random	2168661	2173088	GSVIVG00026805001	GrapePN4_p_chr15
	772	chr15_random	2194299	2196015	GSVIVG00026807001	GrapePN4_p_chr15
	773	chr15_random	2206835	2208383	GSVIVG00026809001	GrapePN4_p_chr15
	774	chr15_random	2211698	2213405	GSVIVG00026810001	GrapePN4_p_chr15
	775	chr15_random	2236060	2241184	GSVIVG00026812001	GrapePN4_p_chr15
	776	chr15_random	2243991	2245678	GSVIVG00026813001	GrapePN4_p_chr15
	777	chr15_random	2248344	2249810	GSVIVG00026814001	GrapePN4_p_chr15
	778	chr15_random	2252156	2253749	GSVIVG00026815001	GrapePN4_p_chr15
	779	chr15_random	2254245	2255397	GSVIVG00026816001	GrapePN4_p_chr15
	780	chr15_random	2262270	2264779	GSVIVG00026818001	GrapePN4_p_chr15
	781	chr15_random	2265211	2265398	GSVIVG00026819001	GrapePN4_p_chr15
	782	chr15_random	2265516	2266864	GSVIVG00026820001	GrapePN4_p_chr15
	783	chr15_random	2267825	2270440	GSVIVG00026821001	GrapePN4_p_chr15
	784	chr15_random	2278214	2278780	GSVIVG00026822001	GrapePN4_p_chr15
	785	chr15_random	2280060	2280626	GSVIVG00026823001	GrapePN4_p_chr15
	786	chr15_random	2281883	2282605	GSVIVG00026824001	GrapePN4_p_chr15
	787	chr15_random	2284498	2285065	GSVIVG00026825001	GrapePN4_p_chr15
	788	chr15_random	2294622	2295188	GSVIVG00026828001	GrapePN4_p_chr15
	789	chr15_random	2296645	2297211	GSVIVG00026829001	GrapePN4_p_chr15
	790	chr15_random	2299416	2299982	GSVIVG00026830001	GrapePN4_p_chr15
	791	chr15_random	2301036	2307605	GSVIVG00026831001	GrapePN4_p_chr15
	792	chr15_random	2314749	2316341	GSVIVG00026832001	GrapePN4_p_chr15
	793	chr15_random	2324507	2330582	GSVIVG00026834001	GrapePN4_p_chr15
	794	chr15_random	2333556	2339589	GSVIVG00026835001	GrapePN4_p_chr15
	795	chr15_random	2340506	2344650	GSVIVG00026836001	GrapePN4_p_chr15
	796	chr15_random	2346119	2348309	GSVIVG00026837001	GrapePN4_p_chr15
	797	chr15_random	2349541	2352063	GSVIVG00026838001	GrapePN4_p_chr15
	798	chr15_random	2352851	2353622	GSVIVG00026839001	GrapePN4_p_chr15
	799	chr15_random	2356305	2361908	GSVIVG00026841001	GrapePN4_p_chr15
	800	chr15_random	2366776	2372499	GSVIVG00026842001	GrapePN4_p_chr15
	801	chr15_random	2376478	2379225	GSVIVG00026843001	GrapePN4_p_chr15
	802	chr15_random	2382003	2384765	GSVIVG00026844001	GrapePN4_p_chr15
	803	chr15_random	2400621	2402240	GSVIVG00026846001	GrapePN4_p_chr15
	804	chr15_random	2406114	2408927	GSVIVG00026847001	GrapePN4_p_chr15
	805	chr15_random	2420004	2420087	GSVIVG00026848001	GrapePN4_p_chr15
	806	chr15_random	2420251	2421333	GSVIVG00026849001	GrapePN4_p_chr15
	807	chr15_random	2436475	2439258	GSVIVG00026850001	GrapePN4_p_chr15
	808	chr15_random	2436475	2439258	GSVIVG00026850001	GrapePN4_p_chr15
	809	chr15_random	2440662	2443472	GSVIVG00026851001	GrapePN4_p_chr15
	810	chr15_random	2486507	2489269	GSVIVG00026854001	GrapePN4_p_chr15
	811	chr15_random	2486507	2489269	GSVIVG00026854001	GrapePN4_p_chr15
	812	chr15_random	2493831	2495162	GSVIVG00026855001	GrapePN4_p_chr15
	813	chr15_random	2514604	2516454	GSVIVG00026857001	GrapePN4_p_chr15
	814	chr15_random	2516954	2519383	GSVIVG00026858001	GrapePN4_p_chr15
	815	chr15_random	2529829	2535490	GSVIVG00026859001	GrapePN4_p_chr15
	816	chr15_random	2539084	2543542	GSVIVG00026860001	GrapePN4_p_chr15
	817	chr15_random	2557829	2564915	GSVIVG00026862001	GrapePN4_p_chr15
	818	chr15_random	2601408	2605571	GSVIVG00026866001	GrapePN4_p_chr15
	819	chr15_random	2607102	2608176	GSVIVG00026867001	GrapePN4_p_chr15
	820	chr15_random	2611777	2616362	GSVIVG00026868001	GrapePN4_p_chr15
	821	chr15_random	2619976	2621626	GSVIVG00026869001	GrapePN4_p_chr15
	822	chr15_random	2626773	2627946	GSVIVG00026870001	GrapePN4_p_chr15
	823	chr15_random	2630916	2633323	GSVIVG00026871001	GrapePN4_p_chr15
	824	chr15_random	2638919	2655582	GSVIVG00026872001	GrapePN4_p_chr15
	825	chr15_random	2663775	2668215	GSVIVG00026873001	GrapePN4_p_chr15
	826	chr15_random	2678159	2679582	GSVIVG00026874001	GrapePN4_p_chr15
	827	chr15_random	2680465	2683023	GSVIVG00026875001	GrapePN4_p_chr15
	828	chr15_random	2690944	2698037	GSVIVG00026876001	GrapePN4_p_chr15
	829	chr15_random	2702636	2711493	GSVIVG00026877001	GrapePN4_p_chr15
	830	chr15_random	2713595	2717157	GSVIVG00026878001	GrapePN4_p_chr15
	831	chr15_random	2725759	2727366	GSVIVG00026879001	GrapePN4_p_chr15
	832	chr15_random	2732916	2733425	GSVIVG00026880001	GrapePN4_p_chr15
	833	chr15_random	2748219	2751670	GSVIVG00026882001	GrapePN4_p_chr15
	834	chr15_random	2756980	2759696	GSVIVG00026883001	GrapePN4_p_chr15
	835	chr15_random	2762861	2768139	GSVIVG00026884001	GrapePN4_p_chr15
	836	chr15_random	2768728	2770721	GSVIVG00026885001	GrapePN4_p_chr15
	837	chr15_random	2772791	2778120	GSVIVG00026886001	GrapePN4_p_chr15
	838	chr15_random	2798042	2801504	GSVIVG00026887001	GrapePN4_p_chr15
	839	chr15_random	2801854	2803225	GSVIVG00026888001	GrapePN4_p_chr15
	840	chr15_random	2835962	2838988	GSVIVG00026889001	GrapePN4_p_chr15
	841	chr15_random	2845978	2846767	GSVIVG00026890001	GrapePN4_p_chr15
	842	chr15_random	2847441	2858769	GSVIVG00026891001	GrapePN4_p_chr15
	843	chr15_random	2859643	2865798	GSVIVG00026892001	GrapePN4_p_chr15
	844	chr15_random	2887062	2899705	GSVIVG00026894001	GrapePN4_p_chr15
	845	chr15_random	2900278	2904810	GSVIVG00026895001	GrapePN4_p_chr15
	846	chr15_random	2909858	2920647	GSVIVG00026896001	GrapePN4_p_chr15
	847	chr15_random	2924414	2928272	GSVIVG00026897001	GrapePN4_p_chr15
	848	chr15_random	2935183	2937053	GSVIVG00026898001	GrapePN4_p_chr15
	849	chr15_random	2939468	2941769	GSVIVG00026899001	GrapePN4_p_chr15
	850	chr15_random	2956465	2960927	GSVIVG00026900001	GrapePN4_p_chr15
	851	chr15_random	2966474	2977578	GSVIVG00026901001	GrapePN4_p_chr15
	852	chr15_random	2984877	2986065	GSVIVG00026902001	GrapePN4_p_chr15
	853	chr15_random	2986657	2989374	GSVIVG00026903001	GrapePN4_p_chr15
	854	chr15_random	2990208	2994379	GSVIVG00026904001	GrapePN4_p_chr15
	855	chr15_random	2996033	3000271	GSVIVG00026905001	GrapePN4_p_chr15
	856	chr15_random	3001295	3002425	GSVIVG00026906001	GrapePN4_p_chr15
	857	chr15_random	3003451	3007219	GSVIVG00026907001	GrapePN4_p_chr15
	858	chr15_random	3007797	3018444	GSVIVG00026908001	GrapePN4_p_chr15
	859	chr15_random	3039563	3040710	GSVIVG00026910001	GrapePN4_p_chr15
	860	chr15_random	3046957	3047508	GSVIVG00026911001	GrapePN4_p_chr15
	861	chr15_random	3050838	3051429	GSVIVG00026912001	GrapePN4_p_chr15
	862	chr15_random	3060431	3069841	GSVIVG00026913001	GrapePN4_p_chr15
	863	chr15_random	3071302	3072747	GSVIVG00026914001	GrapePN4_p_chr15
	864	chr15_random	3073505	3075931	GSVIVG00026915001	GrapePN4_p_chr15
	865	chr15_random	3093528	3096809	GSVIVG00026917001	GrapePN4_p_chr15
	866	chr15_random	3100921	3103478	GSVIVG00026918001	GrapePN4_p_chr15
	867	chr15_random	3106102	3111467	GSVIVG00026919001	GrapePN4_p_chr15
	868	chr15_random	3111583	3113916	GSVIVG00026920001	GrapePN4_p_chr15
	869	chr15_random	3126202	3130000	GSVIVG00026921001	GrapePN4_p_chr15
	870	chr15_random	3137456	3138877	GSVIVG00026922001	GrapePN4_p_chr15
	871	chr15_random	3144784	3146181	GSVIVG00026923001	GrapePN4_p_chr15
	872	chr15_random	3149042	3150448	GSVIVG00026924001	GrapePN4_p_chr15
	873	chr15_random	3154586	3156196	GSVIVG00026925001	GrapePN4_p_chr15
	874	chr15_random	3156735	3162208	GSVIVG00026926001	GrapePN4_p_chr15
	875	chr15_random	3164351	3165796	GSVIVG00026927001	GrapePN4_p_chr15
	876	chr15_random	3173575	3178182	GSVIVG00026928001	GrapePN4_p_chr15
	877	chr15_random	3195391	3199288	GSVIVG00026930001	GrapePN4_p_chr15
	878	chr15_random	3227239	3227742	GSVIVG00026932001	GrapePN4_p_chr15
	879	chr15_random	3231929	3236007	GSVIVG00026933001	GrapePN4_p_chr15
	880	chr15_random	3249863	3253611	GSVIVG00026935001	GrapePN4_p_chr15
	881	chr15_random	3257119	3264886	GSVIVG00026936001	GrapePN4_p_chr15
	882	chr15_random	3265174	3268807	GSVIVG00026937001	GrapePN4_p_chr15
	883	chr15_random	3271985	3274006	GSVIVG00026938001	GrapePN4_p_chr15
	884	chr15_random	3277185	3280571	GSVIVG00026939001	GrapePN4_p_chr15
	885	chr15_random	3283694	3286492	GSVIVG00026940001	GrapePN4_p_chr15
	886	chr15_random	3288212	3291638	GSVIVG00026941001	GrapePN4_p_chr15
	887	chr15_random	3303092	3308827	GSVIVG00026942001	GrapePN4_p_chr15
	888	chr15_random	3313904	3316730	GSVIVG00026943001	GrapePN4_p_chr15
	889	chr15_random	3317647	3322667	GSVIVG00026944001	GrapePN4_p_chr15
	890	chr15_random	3323596	3326749	GSVIVG00026945001	GrapePN4_p_chr15
	891	chr15_random	3326960	3338666	GSVIVG00026946001	GrapePN4_p_chr15
	892	chr15_random	3354151	3355047	GSVIVG00026948001	GrapePN4_p_chr15
	893	chr15_random	3356092	3356988	GSVIVG00026949001	GrapePN4_p_chr15
	894	chr15_random	3358033	3358929	GSVIVG00026950001	GrapePN4_p_chr15
	895	chr15_random	3360358	3361254	GSVIVG00026951001	GrapePN4_p_chr15
	896	chr15_random	3367835	3369473	GSVIVG00026952001	GrapePN4_p_chr15
	897	chr15_random	3370358	3371039	GSVIVG00026953001	GrapePN4_p_chr15
	898	chr15_random	3375396	3377677	GSVIVG00026954001	GrapePN4_p_chr15
	899	chr15_random	3383352	3389079	GSVIVG00026956001	GrapePN4_p_chr15
	900	chr15_random	3390100	3393911	GSVIVG00026957001	GrapePN4_p_chr15
	901	chr15_random	3396056	3405789	GSVIVG00026958001	GrapePN4_p_chr15
	902	chr15_random	3413247	3414558	GSVIVG00026960001	GrapePN4_p_chr15
	903	chr15_random	3418884	3420001	GSVIVG00026961001	GrapePN4_p_chr15
	904	chr15_random	3420866	3424519	GSVIVG00026962001	GrapePN4_p_chr15
	905	chr15_random	3425799	3427643	GSVIVG00026963001	GrapePN4_p_chr15
	906	chr15_random	3428034	3429103	GSVIVG00026964001	GrapePN4_p_chr15
	907	chr15_random	3429958	3435210	GSVIVG00026965001	GrapePN4_p_chr15
	908	chr15_random	3435859	3436368	GSVIVG00026966001	GrapePN4_p_chr15
	909	chr15_random	3441763	3443004	GSVIVG00026967001	GrapePN4_p_chr15
	910	chr15_random	3447869	3451743	GSVIVG00026968001	GrapePN4_p_chr15
	911	chr15_random	3477021	3481705	GSVIVG00026970001	GrapePN4_p_chr15
	912	chr15_random	3483584	3484356	GSVIVG00026971001	GrapePN4_p_chr15
	913	chr15_random	3484701	3489942	GSVIVG00026972001	GrapePN4_p_chr15
	914	chr15_random	3491173	3494237	GSVIVG00026973001	GrapePN4_p_chr15
	915	chr15_random	3497061	3500390	GSVIVG00026974001	GrapePN4_p_chr15
	916	chr15_random	3519324	3522956	GSVIVG00026976001	GrapePN4_p_chr15
	917	chr15_random	3523429	3528700	GSVIVG00026977001	GrapePN4_p_chr15
	918	chr15_random	3532657	3534435	GSVIVG00026978001	GrapePN4_p_chr15
	919	chr15_random	3537649	3545973	GSVIVG00026979001	GrapePN4_p_chr15
	920	chr15_random	3548297	3549241	GSVIVG00026980001	GrapePN4_p_chr15
	921	chr15_random	3557164	3561874	GSVIVG00026981001	GrapePN4_p_chr15
	922	chr15_random	3562763	3563963	GSVIVG00026982001	GrapePN4_p_chr15
	923	chr15_random	3566918	3574453	GSVIVG00026983001	GrapePN4_p_chr15
	924	chr15_random	3575593	3576192	GSVIVG00026984001	GrapePN4_p_chr15
	925	chr15_random	3582093	3586609	GSVIVG00026985001	GrapePN4_p_chr15
	926	chr15_random	3589391	3591646	GSVIVG00026986001	GrapePN4_p_chr15
	927	chr15_random	3593119	3602181	GSVIVG00026987001	GrapePN4_p_chr15
	928	chr15_random	3604822	3606115	GSVIVG00026988001	GrapePN4_p_chr15
	929	chr15_random	3606563	3613662	GSVIVG00026989001	GrapePN4_p_chr15
	930	chr15_random	3641382	3647040	GSVIVG00026990001	GrapePN4_p_chr15
	931	chr15_random	3658674	3663519	GSVIVG00026991001	GrapePN4_p_chr15
	932	chr15_random	3677886	3680801	GSVIVG00026993001	GrapePN4_p_chr15
	933	chr15_random	3681848	3683221	GSVIVG00026994001	GrapePN4_p_chr15
	934	chr15_random	3698982	3700391	GSVIVG00026996001	GrapePN4_p_chr15
	935	chr15_random	3708583	3709992	GSVIVG00026997001	GrapePN4_p_chr15
	936	chr15_random	3720053	3721766	GSVIVG00026998001	GrapePN4_p_chr15
	937	chr15_random	3724882	3726226	GSVIVG00026999001	GrapePN4_p_chr15
	938	chr15_random	3726695	3730556	GSVIVG00027000001	GrapePN4_p_chr15
	939	chr15_random	3734245	3736473	GSVIVG00027001001	GrapePN4_p_chr15
	940	chr15_random	3764690	3770477	GSVIVG00027005001	GrapePN4_p_chr15
	941	chr15_random	3771257	3775760	GSVIVG00027006001	GrapePN4_p_chr15
	942	chr15_random	3777618	3783026	GSVIVG00027007001	GrapePN4_p_chr15
	943	chr15_random	3783682	3790902	GSVIVG00027008001	GrapePN4_p_chr15
	944	chr15_random	3791165	3794027	GSVIVG00027009001	GrapePN4_p_chr15
	945	chr15_random	3802676	3807101	GSVIVG00027010001	GrapePN4_p_chr15
	946	chr15_random	3808800	3811678	GSVIVG00027011001	GrapePN4_p_chr15
	947	chr15_random	3845771	3850430	GSVIVG00027015001	GrapePN4_p_chr15
	948	chr15_random	3854196	3855904	GSVIVG00027016001	GrapePN4_p_chr15
	949	chr15_random	3874300	3885934	GSVIVG00027018001	GrapePN4_p_chr15
	950	chr15_random	3890998	3896411	GSVIVG00027019001	GrapePN4_p_chr15
	951	chr15_random	3898148	3900468	GSVIVG00027020001	GrapePN4_p_chr15
	952	chr15_random	3906903	3910487	GSVIVG00027022001	GrapePN4_p_chr15
	953	chr15_random	3911002	3912406	GSVIVG00027023001	GrapePN4_p_chr15
	954	chr15_random	3928039	3933859	GSVIVG00027024001	GrapePN4_p_chr15
	955	chr15_random	3934557	3935571	GSVIVG00027025001	GrapePN4_p_chr15
	956	chr15_random	3937306	3939189	GSVIVG00027027001	GrapePN4_p_chr15
	957	chr15_random	3939685	3943727	GSVIVG00027028001	GrapePN4_p_chr15
	958	chr15_random	3947237	3947644	GSVIVG00027029001	GrapePN4_p_chr15
	959	chr15_random	3954524	3958670	GSVIVG00027031001	GrapePN4_p_chr15
	960	chr15_random	4100132	4103383	GSVIVG00027036001	GrapePN4_p_chr15
	961	chr15_random	4104724	4107148	GSVIVG00027037001	GrapePN4_p_chr15
	962	chr15_random	4108167	4108358	GSVIVG00027038001	GrapePN4_p_chr15
	963	chr15_random	4128684	4129205	GSVIVG00027039001	GrapePN4_p_chr15
	964	chr15_random	4178283	4178872	GSVIVG00027042001	GrapePN4_p_chr15
	965	chr15_random	4178932	4179246	GSVIVG00027043001	GrapePN4_p_chr15
	966	chr15_random	4179697	4181836	GSVIVG00027044001	GrapePN4_p_chr15
	967	chr15_random	4183459	4185889	GSVIVG00027045001	GrapePN4_p_chr15
	968	chr15_random	4215002	4215372	GSVIVG00027047001	GrapePN4_p_chr15
	969	chr15_random	4237330	4249197	GSVIVG00027049001	GrapePN4_p_chr15
	970	chr15_random	15012	16425	GSVIVG00036671001	GrapePN4_p_chr15
	971	chr15_random	116480	120251	GSVIVG00036675001	GrapePN4_p_chr15
	972	chr15_random	123633	126442	GSVIVG00036676001	GrapePN4_p_chr15
	973	chr15_random	174811	176137	GSVIVG00036679001	GrapePN4_p_chr15
	974	chr15_random	442015	445453	GSVIVG00036687001	GrapePN4_p_chr15
	975	chr15_random	492531	495798	GSVIVG00036689001	GrapePN4_p_chr15
	976	chr15_random	566851	572171	GSVIVG00036692001	GrapePN4_p_chr15
	977	chr15_random	573110	574565	GSVIVG00036693001	GrapePN4_p_chr15
	978	chr15_random	576922	577932	GSVIVG00036694001	GrapePN4_p_chr15
	979	chr15_random	731911	732091	GSVIVG00036699001	GrapePN4_p_chr15
	980	chr15_random	809062	814458	GSVIVG00036701001	GrapePN4_p_chr15
	981	chr15_random	1108915	1114879	GSVIVG00036709001	GrapePN4_p_chr15
	982	chr15_random	1115967	1117729	GSVIVG00036710001	GrapePN4_p_chr15
	983	chr15_random	1169631	1182593	GSVIVG00036712001	GrapePN4_p_chr15
	984	chr15_random	1389382	1394126	GSVIVG00036719001	GrapePN4_p_chr15
	985	chr15_random	1398941	1399364	GSVIVG00036720001	GrapePN4_p_chr15
	986	chr15_random	1409479	1415418	GSVIVG00036722001	GrapePN4_p_chr15
	987	chr15_random	1462703	1463420	GSVIVG00036725001	GrapePN4_p_chr15
	988	chr16_random	47358	47746	GSVIVG00000894001	GrapePN4_p_chr03
	989	chr16_random	168074	179439	GSVIVG00000899001	GrapePN4_p_chr03
	990	chr16_random	356846	357506	GSVIVG00000910001	GrapePN4_p_chr03
	991	chr16_random	687733	695516	GSVIVG00000921001	GrapePN4_p_chr03
	992	chr16_random	734081	734796	GSVIVG00000926001	GrapePN4_p_chr03
	993	chr16_random	802451	803938	GSVIVG00000931001	GrapePN4_p_chr03
	994	chr16_random	872951	877437	GSVIVG00000934001	GrapePN4_p_chr03
	995	chr16_random	884358	885866	GSVIVG00000935001	GrapePN4_p_chr03
	996	chr16_random	985111	985364	GSVIVG00000939001	GrapePN4_p_chr03
	997	chr16_random	985372	985961	GSVIVG00000940001	GrapePN4_p_chr03
	998	chr16_random	986019	986555	GSVIVG00000941001	GrapePN4_p_chr03
	999	chr16_random	986586	986863	GSVIVG00000942001	GrapePN4_p_chr03
	1000	chr16_random	986870	986983	GSVIVG00000943001	GrapePN4_p_chr03
	1001	chr16_random	986995	987099	GSVIVG00000944001	GrapePN4_p_chr03
	1002	chr16_random	987150	987299	GSVIVG00000945001	GrapePN4_p_chr03
	1003	chr16_random	987313	987579	GSVIVG00000946001	GrapePN4_p_chr03
	1004	chr16_random	987616	988595	GSVIVG00000947001	GrapePN4_p_chr03
	1005	chr16_random	1016937	1019879	GSVIVG00000950001	GrapePN4_p_chr03
	1006	chr16_random	1181881	1184187	GSVIVG00000955001	GrapePN4_p_chr03
	1007	chr16_random	1256140	1256652	GSVIVG00000962001	GrapePN4_p_chr03
	1008	chr16_random	1313340	1316731	GSVIVG00003876001	GrapePN4_p_chr03
	1009	chr16_random	1313340	1316731	GSVIVG00003876001	GrapePN4_p_chr03
	1010	chr16_random	1319798	1322751	GSVIVG00003877001	GrapePN4_p_chr03
	1011	chr16_random	1319798	1322751	GSVIVG00003877001	GrapePN4_p_chr03
	1012	chr16_random	3084542	3087203	GSVIVG00004387001	GrapePN4_p_chr16
	1013	chr16_random	3084542	3087203	GSVIVG00004387001	GrapePN4_p_chr16
	1014	chr16_random	3084542	3087203	GSVIVG00004387001	GrapePN4_p_chr16
	1015	chr16_random	3869797	3870542	GSVIVG00007353001	GrapePN4_p_chr16
	1016	chr16_random	3869797	3870542	GSVIVG00007353001	GrapePN4_p_chr16
	1017	chr16_random	3869797	3870542	GSVIVG00007353001	GrapePN4_p_chr16
	1018	chr16_random	3873218	3874590	GSVIVG00007355001	GrapePN4_p_chr16
	1019	chr16_random	3873218	3874590	GSVIVG00007355001	GrapePN4_p_chr16
	1020	chr16_random	3873218	3874590	GSVIVG00007355001	GrapePN4_p_chr16
	1021	chr16_random	3873218	3874590	GSVIVG00007355001	GrapePN4_p_chr16
	1022	chr16_random	3873218	3874590	GSVIVG00007355001	GrapePN4_p_chr16
	1023	chr16_random	3875821	3876707	GSVIVG00007356001	GrapePN4_p_chr16
	1024	chr16_random	3883410	3884995	GSVIVG00007357001	GrapePN4_p_chr16
	1025	chr16_random	3891163	3892771	GSVIVG00007358001	GrapePN4_p_chr16
	1026	chr16_random	3891163	3892771	GSVIVG00007358001	GrapePN4_p_chr16
	1027	chr16_random	3891163	3892771	GSVIVG00007358001	GrapePN4_p_chr16
	1028	chr16_random	3907610	3907715	GSVIVG00007361001	GrapePN4_p_chr16
	1029	chr16_random	3908132	3909099	GSVIVG00007362001	GrapePN4_p_chr16
	1030	chr16_random	3920809	3922422	GSVIVG00007364001	GrapePN4_p_chr16
	1031	chr16_random	3951158	3952498	GSVIVG00007366001	GrapePN4_p_chr16
	1032	chr16_random	3962616	3963489	GSVIVG00007367001	GrapePN4_p_chr16
	1033	chr16_random	3971702	3975607	GSVIVG00007369001	GrapePN4_p_chr16
	1034	chr16_random	3987431	3988504	GSVIVG00007370001	GrapePN4_p_chr16
	1035	chr16_random	3989872	3997622	GSVIVG00007371001	GrapePN4_p_chr16
	1036	chr16_random	4026552	4030918	GSVIVG00007375001	GrapePN4_p_chr16
	1037	chr16_random	4035597	4038889	GSVIVG00007376001	GrapePN4_p_chr16
	1038	chr16_random	4039243	4040558	GSVIVG00007377001	GrapePN4_p_chr16
	1039	chr16_random	4045053	4048627	GSVIVG00007378001	GrapePN4_p_chr16
	1040	chr16_random	4071298	4073707	GSVIVG00007380001	GrapePN4_p_chr16
	1041	chr16_random	4077866	4079545	GSVIVG00007382001	GrapePN4_p_chr15
	1042	chr16_random	4094923	4095596	GSVIVG00007385001	GrapePN4_p_chr16
	1043	chr16_random	4096281	4099778	GSVIVG00007386001	GrapePN4_p_chr16
	1044	chr16_random	4117169	4118743	GSVIVG00007388001	GrapePN4_p_chr16
	1045	chr16_random	4122725	4124318	GSVIVG00007389001	GrapePN4_p_chr16
	1046	chr16_random	4132935	4134521	GSVIVG00007390001	GrapePN4_p_chr16
	1047	chr16_random	4135584	4136583	GSVIVG00007391001	GrapePN4_p_chr16
	1048	chr16_random	4140578	4145416	GSVIVG00007392001	GrapePN4_p_chr16
	1049	chr16_random	4155126	4157464	GSVIVG00007393001	GrapePN4_p_chr16
	1050	chr16_random	4167027	4170200	GSVIVG00007394001	GrapePN4_p_chr16
	1051	chr16_random	4171152	4176770	GSVIVG00007395001	GrapePN4_p_chr16
	1052	chr16_random	4190266	4199954	GSVIVG00007397001	GrapePN4_p_chr16
	1053	chr16_random	4203013	4205105	GSVIVG00007398001	GrapePN4_p_chr16
	1054	chr16_random	4212890	4215061	GSVIVG00007399001	GrapePN4_p_chr16
	1055	chr16_random	4273334	4276103	GSVIVG00007403001	GrapePN4_p_chr16
	1056	chr16_random	4287534	4289550	GSVIVG00007405001	GrapePN4_p_chr16
	1057	chr16_random	4299281	4303102	GSVIVG00007406001	GrapePN4_p_chr16
	1058	chr16_random	4305257	4311745	GSVIVG00007407001	GrapePN4_p_chr16
	1059	chr16_random	4321713	4322426	GSVIVG00007409001	GrapePN4_p_chr16
	1060	chr16_random	4345734	4346390	GSVIVG00007410001	GrapePN4_p_chr16
	1061	chr16_random	4347156	4348221	GSVIVG00007411001	GrapePN4_p_chr16
	1062	chr16_random	4399298	4406093	GSVIVG00007415001	GrapePN4_p_chr16
	1063	chr16_random	4410153	4423390	GSVIVG00007416001	GrapePN4_p_chr16
	1064	chr16_random	4427472	4429663	GSVIVG00007417001	GrapePN4_p_chr16
	1065	chr16_random	4430013	4431483	GSVIVG00007418001	GrapePN4_p_chr16
	1066	chr16_random	4433071	4433887	GSVIVG00007419001	GrapePN4_p_chr16
	1067	chr16_random	4434777	4435039	GSVIVG00007420001	GrapePN4_p_chr16
	1068	chr16_random	4437351	4441540	GSVIVG00007421001	GrapePN4_p_chr16
	1069	chr16_random	4441563	4445477	GSVIVG00007422001	GrapePN4_p_chr16
	1070	chr16_random	4447960	4448085	GSVIVG00007423001	GrapePN4_p_chr16
	1071	chr16_random	3861205	3862527	GSVIVG00008759001	GrapePN4_p_chr16
	1072	chr16_random	3849908	3854831	GSVIVG00008760001	GrapePN4_p_chr16
	1073	chr16_random	3839140	3839903	GSVIVG00008761001	GrapePN4_p_chr16
	1074	chr16_random	3751768	3754293	GSVIVG00008765001	GrapePN4_p_chr16
	1075	chr16_random	3725549	3726990	GSVIVG00008768001	GrapePN4_p_chr16
	1076	chr16_random	3696317	3697272	GSVIVG00008770001	GrapePN4_p_chr16
	1077	chr16_random	3693805	3695319	GSVIVG00008771001	GrapePN4_p_chr16
	1078	chr16_random	3658169	3660388	GSVIVG00008773001	GrapePN4_p_chr16
	1079	chr16_random	3613485	3613775	GSVIVG00008777001	GrapePN4_p_chr16
	1080	chr16_random	3603138	3603383	GSVIVG00008779001	GrapePN4_p_chr16
	1081	chr16_random	3555527	3557038	GSVIVG00008781001	GrapePN4_p_chr16
	1082	chr16_random	3173762	3174781	GSVIVG00010379001	GrapePN4_p_chr16
	1083	chr16_random	3198422	3200739	GSVIVG00010382001	GrapePN4_p_chr16
	1084	chr16_random	3207216	3208726	GSVIVG00010383001	GrapePN4_p_chr16
	1085	chr16_random	3332227	3333152	GSVIVG00010387001	GrapePN4_p_chr16
	1086	chr16_random	3333181	3333641	GSVIVG00010388001	GrapePN4_p_chr16
	1087	chr16_random	2776365	2778003	GSVIVG00010598001	GrapePN4_p_chr16
	1088	chr16_random	2854468	2859546	GSVIVG00010601001	GrapePN4_p_chr16
	1089	chr16_random	2873413	2878872	GSVIVG00010603001	GrapePN4_p_chr16
	1090	chr16_random	2885253	2894311	GSVIVG00010604001	GrapePN4_p_chr16
	1091	chr16_random	2903705	2906150	GSVIVG00010606001	GrapePN4_p_chr16
	1092	chr16_random	2909758	2910280	GSVIVG00010607001	GrapePN4_p_chr16
	1093	chr16_random	2971670	2974180	GSVIVG00010610001	GrapePN4_p_chr16
	1094	chr16_random	4517542	4519314	GSVIVG00013314001	GrapePN4_p_chr16
	1095	chr16_random	4517542	4519314	GSVIVG00013314001	GrapePN4_p_chr16
	1096	chr16_random	4517542	4519314	GSVIVG00013314001	GrapePN4_p_chr16
	1097	chr16_random	4517542	4519314	GSVIVG00013314001	GrapePN4_p_chr16
	1098	chr16_random	4517542	4519314	GSVIVG00013314001	GrapePN4_p_chr16
	1099	chr16_random	4517542	4519314	GSVIVG00013314001	GrapePN4_p_chr16
	1100	chr16_random	4517542	4519314	GSVIVG00013314001	GrapePN4_p_chr16
	1101	chr16_random	4522265	4523787	GSVIVG00013315001	GrapePN4_p_chr16
	1102	chr16_random	4522265	4523787	GSVIVG00013315001	GrapePN4_p_chr16
	1103	chr16_random	1354570	1354842	GSVIVG00038434001	GrapePN4_p_chr16
	1104	chr16_random	1381881	1383107	GSVIVG00038436001	GrapePN4_p_chr16
	1105	chr16_random	1400894	1401389	GSVIVG00038438001	GrapePN4_p_chr16
	1106	chr16_random	1402688	1403221	GSVIVG00038439001	GrapePN4_p_chr16
	1107	chr16_random	1444657	1446826	GSVIVG00038441001	GrapePN4_p_chr16
	1108	chr16_random	1473707	1475916	GSVIVG00038443001	GrapePN4_p_chr16
	1109	chr16_random	1531571	1533743	GSVIVG00038447001	GrapePN4_p_chr16
	1110	chr16_random	1531571	1533743	GSVIVG00038447001	GrapePN4_p_chr16
	1111	chr16_random	1554659	1559568	GSVIVG00038449001	GrapePN4_p_chr16
	1112	chr16_random	1562057	1575499	GSVIVG00038450001	GrapePN4_p_chr16
	1113	chr16_random	1580073	1583552	GSVIVG00038451001	GrapePN4_p_chr16
	1114	chr16_random	1621028	1624454	GSVIVG00038455001	GrapePN4_p_chr16
	1115	chr16_random	1628546	1629300	GSVIVG00038456001	GrapePN4_p_chr16
	1116	chr16_random	1646840	1648653	GSVIVG00038458001	GrapePN4_p_chr16
	1117	chr16_random	1654111	1655154	GSVIVG00038459001	GrapePN4_p_chr16
	1118	chr16_random	1668120	1670010	GSVIVG00038460001	GrapePN4_p_chr16
	1119	chr16_random	1691283	1697605	GSVIVG00038461001	GrapePN4_p_chr16
	1120	chr16_random	1729217	1731710	GSVIVG00038463001	GrapePN4_p_chr16
	1121	chr16_random	1732468	1734875	GSVIVG00038464001	GrapePN4_p_chr16
	1122	chr16_random	1763314	1765602	GSVIVG00038466001	GrapePN4_p_chr16
	1123	chr16_random	1850812	1857264	GSVIVG00038471001	GrapePN4_p_chr16
	1124	chr16_random	1869423	1876003	GSVIVG00038473001	GrapePN4_p_chr16
	1125	chr16_random	1919285	1919752	GSVIVG00038476001	GrapePN4_p_chr16
	1126	chr16_random	1921719	1929668	GSVIVG00038477001	GrapePN4_p_chr16
	1127	chr16_random	1931225	1936692	GSVIVG00038478001	GrapePN4_p_chr16
	1128	chr16_random	1939437	1942261	GSVIVG00038479001	GrapePN4_p_chr16
	1129	chr16_random	1944139	1945885	GSVIVG00038480001	GrapePN4_p_chr16
	1130	chr16_random	1966876	1973921	GSVIVG00038482001	GrapePN4_p_chr16
	1131	chr16_random	2136654	2138069	GSVIVG00038487001	GrapePN4_p_chr16
	1132	chr16_random	2142814	2152213	GSVIVG00038488001	GrapePN4_p_chr16
	1133	chr16_random	2156971	2158666	GSVIVG00038489001	GrapePN4_p_chr16
	1134	chr16_random	2161079	2163095	GSVIVG00038490001	GrapePN4_p_chr16
	1135	chr16_random	2213803	2214261	GSVIVG00038493001	GrapePN4_p_chr16
	1136	chr16_random	2216365	2217390	GSVIVG00038494001	GrapePN4_p_chr16
	1137	chr16_random	2217895	2221862	GSVIVG00038495001	GrapePN4_p_chr16
	1138	chr16_random	2248629	2252764	GSVIVG00038497001	GrapePN4_p_chr16
	1139	chr16_random	2292346	2299522	GSVIVG00038500001	GrapePN4_p_chr16
	1140	chr16_random	2445269	2446567	GSVIVG00038506001	GrapePN4_p_chr16
	1141	chr16_random	2459211	2460202	GSVIVG00038507001	GrapePN4_p_chr16
	1142	chr16_random	2463899	2465129	GSVIVG00038509001	GrapePN4_p_chr16
	1143	chr16_random	2471011	2478662	GSVIVG00038510001	GrapePN4_p_chr16
	1144	chr16_random	2481879	2485980	GSVIVG00038511001	GrapePN4_p_chr16
	1145	chr16_random	2486481	2488040	GSVIVG00038512001	GrapePN4_p_chr16
	1146	chr16_random	2491488	2494273	GSVIVG00038513001	GrapePN4_p_chr16
	1147	chr16_random	2506960	2509034	GSVIVG00038515001	GrapePN4_p_chr16
	1148	chr16_random	2534570	2536437	GSVIVG00038518001	GrapePN4_p_chr16
	1149	chr16_random	2543809	2546850	GSVIVG00038520001	GrapePN4_p_chr16
	1150	chr16_random	2586644	2588128	GSVIVG00038523001	GrapePN4_p_chr16
	1151	chr16_random	2608019	2610343	GSVIVG00038524001	GrapePN4_p_chr16
	1152	chr16_random	2620307	2625008	GSVIVG00038525001	GrapePN4_p_chr16
	1153	chr16_random	2754636	2755592	GSVIVG00038529001	GrapePN4_p_chr16
	1154	chr17_random	383331	385779	GSVIVG00037032001	GrapePN4_p_chr17
	1155	chr17_random	416817	421626	GSVIVG00037035001	GrapePN4_p_chr17
	1156	chr17_random	422152	426422	GSVIVG00037036001	GrapePN4_p_chr17
	1157	chr17_random	649318	649638	GSVIVG00037045001	GrapePN4_p_chr17
	1158	chr17_random	836952	838512	GSVIVG00037049001	GrapePN4_p_chr17
	1159	chr17_random	1024356	1029222	GSVIVG00037055001	GrapePN4_p_chr17
	1160	chr17_random	1141434	1142736	GSVIVG00037060001	GrapePN4_p_chr17
	1161	chr17_random	1307030	1318642	GSVIVG00037064001	GrapePN4_p_chr17
	1162	chr17_random	1352394	1361775	GSVIVG00037066001	GrapePN4_p_chr17
	1163	chr17_random	1370375	1371706	GSVIVG00037067001	GrapePN4_p_chr17
	1164	chr17_random	1372268	1372878	GSVIVG00037068001	GrapePN4_p_chr17
	1165	chr17_random	1396432	1413805	GSVIVG00037069001	GrapePN4_p_chr17
	1166	chr17_random	1424952	1425247	GSVIVG00037070001	GrapePN4_p_chr17
	1167	chr17_random	1430128	1431240	GSVIVG00037071001	GrapePN4_p_chr17
	1168	chr17_random	1490695	1499204	GSVIVG00037074001	GrapePN4_p_chr17
	1169	chr17_random	1576920	1581633	GSVIVG00037079001	GrapePN4_p_chr17
	1170	chr18_random	136193	136625	GSVIVG00001730001	GrapePN4_p_chr18
	1171	chr18_random	183384	185900	GSVIVG00001733001	GrapePN4_p_chr18
	1172	chr18_random	212900	215449	GSVIVG00001735001	GrapePN4_p_chr18
	1173	chr18_random	236566	240365	GSVIVG00001737001	GrapePN4_p_chr18
	1174	chr18_random	282478	291318	GSVIVG00001739001	GrapePN4_p_chr18
	1175	chr18_random	527820	529409	GSVIVG00001748001	GrapePN4_p_chr13
	1176	chr18_random	527820	529409	GSVIVG00001748001	GrapePN4_p_chr18
	1177	chr18_random	529477	529662	GSVIVG00001749001	GrapePN4_p_chr13
	1178	chr18_random	529477	529662	GSVIVG00001749001	GrapePN4_p_chr18
	1179	chr18_random	529477	529662	GSVIVG00001749001	GrapePN4_p_chr19
	1180	chr18_random	529680	532391	GSVIVG00001750001	GrapePN4_p_chr13
	1181	chr18_random	529680	532391	GSVIVG00001750001	GrapePN4_p_chr18
	1182	chr18_random	592143	592903	GSVIVG00001756001	GrapePN4_p_chr18
	1183	chr18_random	683326	684180	GSVIVG00001760001	GrapePN4_p_chr18
	1184	chr18_random	684737	693111	GSVIVG00001761001	GrapePN4_p_chr18
	1185	chr18_random	770508	771212	GSVIVG00001763001	GrapePN4_p_chr18
	1186	chr18_random	818399	819040	GSVIVG00001767001	GrapePN4_p_chr18
	1187	chr18_random	819829	831287	GSVIVG00001768001	GrapePN4_p_chr18
	1188	chr18_random	907059	921609	GSVIVG00001770001	GrapePN4_p_chr18
	1189	chr18_random	922513	932366	GSVIVG00001771001	GrapePN4_p_chr18
	1190	chr18_random	999463	1000717	GSVIVG00001774001	GrapePN4_p_chr18
	1191	chr18_random	1013756	1018674	GSVIVG00001776001	GrapePN4_p_chr18
	1192	chr18_random	1089359	1089716	GSVIVG00001778001	GrapePN4_p_chr18
	1193	chr18_random	1116373	1120181	GSVIVG00001780001	GrapePN4_p_chr18
	1194	chr18_random	1147681	1147776	GSVIVG00001782001	GrapePN4_p_chr18
	1195	chr18_random	4782708	4787150	GSVIVG00001784001	GrapePN4_p_chr18
	1196	chr18_random	4817637	4820254	GSVIVG00001785001	GrapePN4_p_chr18
	1197	chr18_random	4841926	4844667	GSVIVG00001786001	GrapePN4_p_chr18
	1198	chr18_random	4864574	4867077	GSVIVG00001788001	GrapePN4_p_chr18
	1199	chr18_random	5038759	5044754	GSVIVG00001794001	GrapePN4_p_chr18
	1200	chr18_random	5056292	5060781	GSVIVG00001795001	GrapePN4_p_chr18
	1201	chr18_random	5102209	5105893	GSVIVG00001799001	GrapePN4_p_chr18
	1202	chr18_random	5120865	5121755	GSVIVG00001802001	GrapePN4_p_chr18
	1203	chr18_random	5290913	5294119	GSVIVG00001809001	GrapePN4_p_chr18
	1204	chr18_random	5372495	5375503	GSVIVG00001812001	GrapePN4_p_chr18
	1205	chr18_random	5408187	5413431	GSVIVG00001815001	GrapePN4_p_chr18
	1206	chr18_random	5420287	5438353	GSVIVG00001816001	GrapePN4_p_chr18
	1207	chr18_random	5440084	5441810	GSVIVG00001817001	GrapePN4_p_chr18
	1208	chr18_random	5458908	5461062	GSVIVG00001818001	GrapePN4_p_chr18
	1209	chr18_random	5476966	5479816	GSVIVG00001819001	GrapePN4_p_chr18
	1210	chr18_random	5531226	5531711	GSVIVG00001821001	GrapePN4_p_chr18
	1211	chr18_random	5547983	5551858	GSVIVG00001823001	GrapePN4_p_chr18
	1212	chr18_random	5556465	5560175	GSVIVG00001825001	GrapePN4_p_chr18
	1213	chr18_random	5610564	5614592	GSVIVG00001827001	GrapePN4_p_chr18
	1214	chr18_random	5616532	5618981	GSVIVG00001828001	GrapePN4_p_chr18
	1215	chr18_random	5623081	5623716	GSVIVG00001829001	GrapePN4_p_chr18
	1216	chr18_random	5624177	5629113	GSVIVG00001830001	GrapePN4_p_chr18
	1217	chr18_random	5632216	5637053	GSVIVG00001831001	GrapePN4_p_chr18
	1218	chr18_random	5647682	5647975	GSVIVG00001833001	GrapePN4_p_chr18
	1219	chr18_random	5648033	5648805	GSVIVG00001834001	GrapePN4_p_chr18
	1220	chr18_random	5672724	5675649	GSVIVG00001837001	GrapePN4_p_chr18
	1221	chr18_random	5683170	5685754	GSVIVG00001838001	GrapePN4_p_chr18
	1222	chr18_random	5708739	5716687	GSVIVG00001840001	GrapePN4_p_chr18
	1223	chr18_random	5724071	5727930	GSVIVG00001841001	GrapePN4_p_chr18
	1224	chr18_random	5729822	5734130	GSVIVG00001842001	GrapePN4_p_chr18
	1225	chr18_random	5756570	5760344	GSVIVG00001844001	GrapePN4_p_chr18
	1226	chr18_random	5763568	5766928	GSVIVG00001845001	GrapePN4_p_chr18
	1227	chr18_random	5781473	5792838	GSVIVG00001846001	GrapePN4_p_chr18
	1228	chr18_random	5803785	5810098	GSVIVG00001847001	GrapePN4_p_chr18
	1229	chr18_random	5828029	5828421	GSVIVG00001849001	GrapePN4_p_chr18
	1230	chr18_random	5839654	5840592	GSVIVG00001850001	GrapePN4_p_chr18
	1231	chr18_random	5844468	5845898	GSVIVG00001851001	GrapePN4_p_chr18
	1232	chr18_random	5849286	5853439	GSVIVG00001852001	GrapePN4_p_chr18
	1233	chr18_random	5854555	5855997	GSVIVG00001853001	GrapePN4_p_chr18
	1234	chr18_random	5860438	5862614	GSVIVG00001854001	GrapePN4_p_chr18
	1235	chr18_random	5896171	5897628	GSVIVG00001858001	GrapePN4_p_chr18
	1236	chr18_random	5908840	5910384	GSVIVG00001860001	GrapePN4_p_chr18
	1237	chr18_random	5929872	5931323	GSVIVG00001862001	GrapePN4_p_chr18
	1238	chr18_random	5929872	5931323	GSVIVG00001862001	GrapePN4_p_chr18
	1239	chr18_random	5934055	5934692	GSVIVG00001864001	GrapePN4_p_chr18
	1240	chr18_random	5934055	5934692	GSVIVG00001864001	GrapePN4_p_chr18
	1241	chr18_random	1186779	1188117	GSVIVG00031710001	GrapePN4_p_chr18
	1242	chr18_random	1188967	1191826	GSVIVG00031711001	GrapePN4_p_chr18
	1243	chr18_random	1201866	1202133	GSVIVG00031713001	GrapePN4_p_chr18
	1244	chr18_random	1202162	1205016	GSVIVG00031714001	GrapePN4_p_chr18
	1245	chr18_random	1206387	1208615	GSVIVG00031715001	GrapePN4_p_chr18
	1246	chr18_random	1211236	1218388	GSVIVG00031716001	GrapePN4_p_chr18
	1247	chr18_random	1247230	1255286	GSVIVG00031717001	GrapePN4_p_chr18
	1248	chr18_random	1271444	1274977	GSVIVG00031719001	GrapePN4_p_chr18
	1249	chr18_random	1275164	1285280	GSVIVG00031720001	GrapePN4_p_chr18
	1250	chr18_random	1297887	1301705	GSVIVG00031721001	GrapePN4_p_chr18
	1251	chr18_random	1303128	1303391	GSVIVG00031722001	GrapePN4_p_chr18
	1252	chr18_random	1318164	1320769	GSVIVG00031723001	GrapePN4_p_chr18
	1253	chr18_random	1341722	1343561	GSVIVG00031724001	GrapePN4_p_chr18
	1254	chr18_random	1355064	1360523	GSVIVG00031725001	GrapePN4_p_chr18
	1255	chr18_random	1381313	1383079	GSVIVG00031727001	GrapePN4_p_chr18
	1256	chr18_random	1384132	1408794	GSVIVG00031728001	GrapePN4_p_chr18
	1257	chr18_random	1599096	1603127	GSVIVG00031739001	GrapePN4_p_chr18
	1258	chr18_random	1603672	1613696	GSVIVG00031740001	GrapePN4_p_chr18
	1259	chr18_random	1614732	1618922	GSVIVG00031741001	GrapePN4_p_chr18
	1260	chr18_random	1630519	1639935	GSVIVG00031742001	GrapePN4_p_chr18
	1261	chr18_random	1648646	1653362	GSVIVG00031743001	GrapePN4_p_chr18
	1262	chr18_random	1687927	1695563	GSVIVG00031746001	GrapePN4_p_chr18
	1263	chr18_random	1703613	1704413	GSVIVG00031747001	GrapePN4_p_chr18
	1264	chr18_random	1705681	1705805	GSVIVG00031748001	GrapePN4_p_chr18
	1265	chr18_random	1705807	1706585	GSVIVG00031749001	GrapePN4_p_chr18
	1266	chr18_random	1715583	1718712	GSVIVG00031751001	GrapePN4_p_chr18
	1267	chr18_random	1750914	1770996	GSVIVG00031754001	GrapePN4_p_chr18
	1268	chr18_random	1775981	1784572	GSVIVG00031755001	GrapePN4_p_chr18
	1269	chr18_random	1787113	1787377	GSVIVG00031756001	GrapePN4_p_chr18
	1270	chr18_random	1797638	1801005	GSVIVG00031757001	GrapePN4_p_chr18
	1271	chr18_random	1811902	1813253	GSVIVG00031759001	GrapePN4_p_chr18
	1272	chr18_random	1843197	1844869	GSVIVG00031761001	GrapePN4_p_chr18
	1273	chr18_random	1849208	1862953	GSVIVG00031762001	GrapePN4_p_chr18
	1274	chr18_random	1871844	1872179	GSVIVG00031763001	GrapePN4_p_chr18
	1275	chr18_random	1872701	1873845	GSVIVG00031764001	GrapePN4_p_chr18
	1276	chr18_random	1920515	1924352	GSVIVG00031766001	GrapePN4_p_chr18
	1277	chr18_random	1991712	1991946	GSVIVG00031769001	GrapePN4_p_chr18
	1278	chr18_random	1991999	1997529	GSVIVG00031770001	GrapePN4_p_chr18
	1279	chr18_random	2002117	2013082	GSVIVG00031771001	GrapePN4_p_chr18
	1280	chr18_random	2022390	2024675	GSVIVG00031772001	GrapePN4_p_chr18
	1281	chr18_random	2025233	2040672	GSVIVG00031773001	GrapePN4_p_chr18
	1282	chr18_random	2043608	2044930	GSVIVG00031774001	GrapePN4_p_chr18
	1283	chr18_random	2166712	2171896	GSVIVG00031779001	GrapePN4_p_chr18
	1284	chr18_random	2266164	2269281	GSVIVG00031782001	GrapePN4_p_chr18
	1285	chr18_random	2270993	2271403	GSVIVG00031783001	GrapePN4_p_chr18
	1286	chr18_random	2279027	2284320	GSVIVG00031784001	GrapePN4_p_chr18
	1287	chr18_random	2284816	2288002	GSVIVG00031785001	GrapePN4_p_chr18
	1288	chr18_random	2288527	2293414	GSVIVG00031786001	GrapePN4_p_chr18
	1289	chr18_random	2328263	2329005	GSVIVG00031789001	GrapePN4_p_chr18
	1290	chr18_random	2329978	2331707	GSVIVG00031790001	GrapePN4_p_chr18
	1291	chr18_random	2333146	2335666	GSVIVG00031791001	GrapePN4_p_chr18
	1292	chr18_random	2353766	2359793	GSVIVG00031794001	GrapePN4_p_chr18
	1293	chr18_random	2379247	2385772	GSVIVG00031795001	GrapePN4_p_chr18
	1294	chr18_random	2388287	2390206	GSVIVG00031796001	GrapePN4_p_chr18
	1295	chr18_random	2435772	2440252	GSVIVG00031799001	GrapePN4_p_chr18
	1296	chr18_random	2447250	2447527	GSVIVG00031800001	GrapePN4_p_chr18
	1297	chr18_random	2468367	2469678	GSVIVG00031802001	GrapePN4_p_chr18
	1298	chr18_random	2480285	2490967	GSVIVG00031803001	GrapePN4_p_chr18
	1299	chr18_random	2560775	2567095	GSVIVG00031806001	GrapePN4_p_chr18
	1300	chr18_random	2579597	2582101	GSVIVG00031808001	GrapePN4_p_chr18
	1301	chr18_random	2591388	2610064	GSVIVG00031810001	GrapePN4_p_chr18
	1302	chr18_random	2611472	2615314	GSVIVG00031811001	GrapePN4_p_chr18
	1303	chr18_random	2662729	2673261	GSVIVG00031814001	GrapePN4_p_chr18
	1304	chr18_random	2715585	2717383	GSVIVG00031817001	GrapePN4_p_chr18
	1305	chr18_random	2734325	2735248	GSVIVG00031819001	GrapePN4_p_chr18
	1306	chr18_random	2737427	2750887	GSVIVG00031820001	GrapePN4_p_chr18
	1307	chr18_random	2838706	2839453	GSVIVG00031824001	GrapePN4_p_chr18
	1308	chr18_random	2844689	2846132	GSVIVG00031825001	GrapePN4_p_chr18
	1309	chr18_random	2854577	2860961	GSVIVG00031827001	GrapePN4_p_chr18
	1310	chr18_random	2863605	2869363	GSVIVG00031828001	GrapePN4_p_chr18
	1311	chr18_random	2961918	2964926	GSVIVG00031831001	GrapePN4_p_chr18
	1312	chr18_random	2981036	2989004	GSVIVG00031833001	GrapePN4_p_chr18
	1313	chr18_random	3228956	3231936	GSVIVG00031842001	GrapePN4_p_chr18
	1314	chr18_random	3274370	3275935	GSVIVG00038637001	GrapePN4_p_chr18
	1315	chr18_random	3274370	3275935	GSVIVG00038637001	GrapePN4_p_chr18
	1316	chr18_random	3330849	3337683	GSVIVG00038640001	GrapePN4_p_chr18
	1317	chr18_random	3410412	3415281	GSVIVG00038645001	GrapePN4_p_chr18
	1318	chr18_random	3425268	3430028	GSVIVG00038646001	GrapePN4_p_chr18
	1319	chr18_random	3544539	3545592	GSVIVG00038651001	GrapePN4_p_chr18
	1320	chr18_random	3549973	3551827	GSVIVG00038652001	GrapePN4_p_chr18
	1321	chr18_random	3574128	3579943	GSVIVG00038654001	GrapePN4_p_chr18
	1322	chr18_random	3636756	3640379	GSVIVG00038657001	GrapePN4_p_chr18
	1323	chr18_random	3647753	3650560	GSVIVG00038658001	GrapePN4_p_chr18
	1324	chr18_random	3664684	3669578	GSVIVG00038659001	GrapePN4_p_chr18
	1325	chr18_random	3679609	3683967	GSVIVG00038660001	GrapePN4_p_chr18
	1326	chr18_random	3692097	3693231	GSVIVG00038661001	GrapePN4_p_chr18
	1327	chr18_random	3705618	3706531	GSVIVG00038662001	GrapePN4_p_chr18
	1328	chr18_random	3763802	3766783	GSVIVG00038665001	GrapePN4_p_chr18
	1329	chr18_random	3771644	3776671	GSVIVG00038667001	GrapePN4_p_chr18
	1330	chr18_random	3779614	3784326	GSVIVG00038668001	GrapePN4_p_chr18
	1331	chr18_random	3906822	3909929	GSVIVG00038672001	GrapePN4_p_chr18
	1332	chr18_random	3959220	3960792	GSVIVG00038674001	GrapePN4_p_chr18
	1333	chr18_random	3961673	3969072	GSVIVG00038675001	GrapePN4_p_chr18
	1334	chr18_random	3983589	3991835	GSVIVG00038676001	GrapePN4_p_chr18
	1335	chr18_random	3999259	4003752	GSVIVG00038677001	GrapePN4_p_chr18
	1336	chr18_random	4039819	4056076	GSVIVG00038680001	GrapePN4_p_chr18
	1337	chr18_random	4057529	4058020	GSVIVG00038681001	GrapePN4_p_chr18
	1338	chr18_random	4094479	4099526	GSVIVG00038683001	GrapePN4_p_chr18
	1339	chr18_random	4222084	4224459	GSVIVG00038688001	GrapePN4_p_chr18
	1340	chr18_random	4273569	4274406	GSVIVG00038690001	GrapePN4_p_chr18
	1341	chr18_random	4274953	4291628	GSVIVG00038691001	GrapePN4_p_chr18
	1342	chr18_random	4307485	4307976	GSVIVG00038692001	GrapePN4_p_chr18
	1343	chr18_random	4401435	4401728	GSVIVG00038694001	GrapePN4_p_chr18
	1344	chr18_random	4409872	4410368	GSVIVG00038695001	GrapePN4_p_chr18
	1345	chr18_random	4469162	4473105	GSVIVG00038698001	GrapePN4_p_chr18
	1346	chr18_random	4478887	4480637	GSVIVG00038699001	GrapePN4_p_chr18
	1347	chr18_random	4480692	4481213	GSVIVG00038700001	GrapePN4_p_chr18
	1348	chr18_random	4497054	4497621	GSVIVG00038702001	GrapePN4_p_chr18
	1349	chr18_random	4498329	4509752	GSVIVG00038703001	GrapePN4_p_chr18
	1350	chr18_random	4571944	4572859	GSVIVG00038707001	GrapePN4_p_chr18
	1351	chr18_random	4571944	4572859	GSVIVG00038707001	GrapePN4_p_chr18
	1352	chr18_random	4571944	4572859	GSVIVG00038707001	GrapePN4_p_chr18
	1353	chr19_random	800394	807952	GSVIVG00002064001	GrapePN4_p_chr19
	1354	chr19_random	809059	817211	GSVIVG00002065001	GrapePN4_p_chr19
	1355	chr19_random	825365	826957	GSVIVG00002066001	GrapePN4_p_chr19
	1356	chr19_random	827993	834957	GSVIVG00002067001	GrapePN4_p_chr19
	1357	chr19_random	842424	844487	GSVIVG00002068001	GrapePN4_p_chr19
	1358	chr19_random	871567	873111	GSVIVG00002069001	GrapePN4_p_chr19
	1359	chr19_random	879151	879537	GSVIVG00002070001	GrapePN4_p_chr19
	1360	chr19_random	909020	917834	GSVIVG00002074001	GrapePN4_p_chr19
	1361	chr19_random	918705	919859	GSVIVG00002075001	GrapePN4_p_chr19
	1362	chr19_random	952909	957650	GSVIVG00002077001	GrapePN4_p_chr19
	1363	chr19_random	957652	962969	GSVIVG00002078001	GrapePN4_p_chr19
	1364	chr19_random	995023	997477	GSVIVG00002080001	GrapePN4_p_chr19
	1365	chr19_random	1039655	1041527	GSVIVG00002082001	GrapePN4_p_chr19
	1366	chr19_random	1043328	1077782	GSVIVG00002083001	GrapePN4_p_chr19
	1367	chr19_random	1094064	1094267	GSVIVG00002085001	GrapePN4_p_chr19
	1368	chr19_random	1094683	1098805	GSVIVG00002086001	GrapePN4_p_chr19
	1369	chr19_random	1102214	1103694	GSVIVG00002087001	GrapePN4_p_chr19
	1370	chr19_random	1109087	1110544	GSVIVG00002088001	GrapePN4_p_chr19
	1371	chr19_random	1116154	1122486	GSVIVG00002089001	GrapePN4_p_chr19
	1372	chr19_random	1162578	1163007	GSVIVG00002092001	GrapePN4_p_chr19
	1373	chr19_random	1174932	1176061	GSVIVG00002093001	GrapePN4_p_chr19
	1374	chr19_random	1188586	1193254	GSVIVG00002094001	GrapePN4_p_chr19
	1375	chr19_random	1193975	1198454	GSVIVG00002095001	GrapePN4_p_chr19
	1376	chr19_random	1222806	1228176	GSVIVG00002097001	GrapePN4_p_chr19
	1377	chr19_random	1250833	1260692	GSVIVG00002099001	GrapePN4_p_chr19
	1378	chr19_random	1263393	1264477	GSVIVG00002100001	GrapePN4_p_chr19
	1379	chr19_random	1297257	1298992	GSVIVG00002102001	GrapePN4_p_chr19
	1380	chr19_random	1305733	1307733	GSVIVG00002103001	GrapePN4_p_chr19
	1381	chr19_random	1308252	1310370	GSVIVG00002104001	GrapePN4_p_chr19
	1382	chr19_random	1371840	1373040	GSVIVG00002107001	GrapePN4_p_chr19
	1383	chr19_random	1383734	1385536	GSVIVG00002109001	GrapePN4_p_chr19
	1384	chr19_random	1425408	1426615	GSVIVG00002113001	GrapePN4_p_chr19
	1385	chr19_random	1518493	1520107	GSVIVG00002116001	GrapePN4_p_chr19
	1386	chr19_random	1520493	1521715	GSVIVG00002117001	GrapePN4_p_chr19
	1387	chr19_random	1523349	1523789	GSVIVG00002118001	GrapePN4_p_chr19
	1388	chr19_random	1671106	1672940	GSVIVG00002122001	GrapePN4_p_chr19
	1389	chr19_random	1673077	1675536	GSVIVG00002123001	GrapePN4_p_chr19
	1390	chr19_random	1694921	1697703	GSVIVG00002125001	GrapePN4_p_chr19
	1391	chr19_random	1708872	1714388	GSVIVG00002127001	GrapePN4_p_chr19
	1392	chr19_random	1715666	1718975	GSVIVG00002128001	GrapePN4_p_chr19
	1393	chr19_random	1720733	1721809	GSVIVG00002129001	GrapePN4_p_chr19
	1394	chr19_random	1721855	1722145	GSVIVG00002130001	GrapePN4_p_chr19
	1395	chr19_random	1722151	1722642	GSVIVG00002131001	GrapePN4_p_chr19
	1396	chr19_random	1723475	1727208	GSVIVG00002132001	GrapePN4_p_chr19
	1397	chr19_random	1732621	1736354	GSVIVG00002133001	GrapePN4_p_chr19
	1398	chr19_random	1736791	1737045	GSVIVG00002134001	GrapePN4_p_chr19
	1399	chr19_random	1744842	1765049	GSVIVG00002135001	GrapePN4_p_chr19
	1400	chr19_random	1765936	1780407	GSVIVG00002136001	GrapePN4_p_chr19
	1401	chr19_random	1789331	1789710	GSVIVG00002138001	GrapePN4_p_chr19
	1402	chr19_random	1813261	1822948	GSVIVG00002140001	GrapePN4_p_chr19
	1403	chr19_random	1845776	1847538	GSVIVG00002142001	GrapePN4_p_chr19
	1404	chr19_random	1876917	1877074	GSVIVG00002145001	GrapePN4_p_chr19
	1405	chr19_random	1908622	1909769	GSVIVG00002147001	GrapePN4_p_chr19
	1406	chr19_random	356542	363993	GSVIVG00009055001	GrapePN4_p_chr19
	1407	chr19_random	273467	274027	GSVIVG00009060001	GrapePN4_p_chr19
	1408	chr19_random	521305	521963	GSVIVG00009772001	GrapePN4_p_chr19
	1409	chr19_random	619011	623440	GSVIVG00009775001	GrapePN4_p_chr19
	1410	chr19_random	627158	632762	GSVIVG00009777001	GrapePN4_p_chr19
	1411	chr19_random	676303	680514	GSVIVG00009779001	GrapePN4_p_chr19
	1412	chr19_random	676303	680514	GSVIVG00009779001	GrapePN4_p_chr19
	1413	chr19_random	699935	701822	GSVIVG00009781001	GrapePN4_p_chr19
	1414	chr19_random	699935	701822	GSVIVG00009781001	GrapePN4_p_chr19
	1415	chrUn_random	3640737	3640922	GSVIVG00000148001	GrapePN4_p_chr19
	1416	chrUn_random	3649840	3650924	GSVIVG00000149001	GrapePN4_p_chr19
	1417	chrUn_random	3699228	3700257	GSVIVG00000150001	GrapePN4_p_chr19
	1418	chrUn_random	3784330	3788116	GSVIVG00000155001	GrapePN4_p_chr19
	1419	chrUn_random	3805857	3806246	GSVIVG00000156001	GrapePN4_p_chr19
	1420	chrUn_random	3929843	3930564	GSVIVG00000160001	GrapePN4_p_chr19
	1421	chrUn_random	3930815	3931303	GSVIVG00000161001	GrapePN4_p_chr19
	1422	chrUn_random	3999242	4000335	GSVIVG00000165001	GrapePN4_p_chr19
	1423	chrUn_random	4136907	4138235	GSVIVG00000171001	GrapePN4_p_chr19
	1424	chrUn_random	4296296	4297509	GSVIVG00000178001	GrapePN4_p_chr19
	1425	chrUn_random	4396057	4397147	GSVIVG00000181001	GrapePN4_p_chr19
	1426	chrUn_random	4417887	4419882	GSVIVG00000182001	GrapePN4_p_chr19
	1427	chrUn_random	4460921	4464629	GSVIVG00000184001	GrapePN4_p_chr19
	1428	chrUn_random	4464786	4470936	GSVIVG00000185001	GrapePN4_p_chr19
	1429	chrUn_random	4470986	4471129	GSVIVG00000186001	GrapePN4_p_chr19
	1430	chrUn_random	4471157	4471889	GSVIVG00000187001	GrapePN4_p_chr19
	1431	chrUn_random	4489777	4494261	GSVIVG00000189001	GrapePN4_p_chr19
	1432	chrUn_random	4494313	4495144	GSVIVG00000190001	GrapePN4_p_chr19
	1433	chrUn_random	4570013	4580014	GSVIVG00000194001	GrapePN4_p_chr19
	1434	chrUn_random	4581805	4587921	GSVIVG00000195001	GrapePN4_p_chr19
	1435	chrUn_random	4708737	4712415	GSVIVG00000202001	GrapePN4_p_chr19
	1436	chrUn_random	4735705	4736397	GSVIVG00000204001	GrapePN4_p_chr19
	1437	chrUn_random	4821263	4825575	GSVIVG00000208001	GrapePN4_p_chr19
	1438	chrUn_random	4874372	4875827	GSVIVG00000210001	GrapePN4_p_chr19
	1439	chrUn_random	4893492	4893680	GSVIVG00000212001	GrapePN4_p_chr19
	1440	chrUn_random	4893766	4897694	GSVIVG00000213001	GrapePN4_p_chr19
	1441	chrUn_random	4897751	4897842	GSVIVG00000214001	GrapePN4_p_chr19
	1442	chrUn_random	4898547	4912974	GSVIVG00000215001	GrapePN4_p_chr19
	1443	chrUn_random	4972534	4974119	GSVIVG00000218001	GrapePN4_p_chr19
	1444	chrUn_random	4972534	4974119	GSVIVG00000218001	GrapePN4_p_chr19
	1445	chrUn_random	5086814	5087683	GSVIVG00000699001	GrapePN4_p_chr04
	1446	chrUn_random	5115206	5122876	GSVIVG00000701001	GrapePN4_p_chr04
	1447	chrUn_random	5197254	5201617	GSVIVG00000705001	GrapePN4_p_chr04
	1448	chrUn_random	5277831	5282071	GSVIVG00000708001	GrapePN4_p_chr04
	1449	chrUn_random	5303737	5304210	GSVIVG00000711001	GrapePN4_p_chr04
	1450	chrUn_random	5321598	5326064	GSVIVG00000712001	GrapePN4_p_chr04
	1451	chrUn_random	5352747	5357019	GSVIVG00000714001	GrapePN4_p_chr04
	1452	chrUn_random	5389330	5390825	GSVIVG00000716001	GrapePN4_p_chr04
	1453	chrUn_random	5396151	5396852	GSVIVG00000717001	GrapePN4_p_chr04
	1454	chrUn_random	5423741	5426835	GSVIVG00000719001	GrapePN4_p_chr04
	1455	chrUn_random	5524289	5530113	GSVIVG00000721001	GrapePN4_p_chr04
	1456	chrUn_random	5613637	5620992	GSVIVG00000725001	GrapePN4_p_chr04
	1457	chrUn_random	5649998	5654266	GSVIVG00000728001	GrapePN4_p_chr04
	1458	chrUn_random	5674662	5678724	GSVIVG00000730001	GrapePN4_p_chr04
	1459	chrUn_random	5698456	5698924	GSVIVG00000733001	GrapePN4_p_chr04
	1460	chrUn_random	5701007	5701475	GSVIVG00000734001	GrapePN4_p_chr04
	1461	chrUn_random	5897062	5902465	GSVIVG00000737001	GrapePN4_p_chr04
	1462	chrUn_random	5897062	5902465	GSVIVG00000737001	GrapePN4_p_chr04
	1463	chrUn_random	5935593	5941823	GSVIVG00000738001	GrapePN4_p_chr04
	1464	chrUn_random	5995315	6007912	GSVIVG00000741001	GrapePN4_p_chr04
	1465	chrUn_random	6018826	6028698	GSVIVG00000742001	GrapePN4_p_chr04
	1466	chrUn_random	6032646	6044157	GSVIVG00000743001	GrapePN4_p_chr04
	1467	chrUn_random	6046336	6046533	GSVIVG00000744001	GrapePN4_p_chr04
	1468	chrUn_random	6048807	6059535	GSVIVG00000745001	GrapePN4_p_chr04
	1469	chrUn_random	6075480	6076127	GSVIVG00000747001	GrapePN4_p_chr04
	1470	chrUn_random	6076855	6083271	GSVIVG00000748001	GrapePN4_p_chr04
	1471	chrUn_random	6102428	6104562	GSVIVG00000750001	GrapePN4_p_chr04
	1472	chrUn_random	6152736	6154123	GSVIVG00000752001	GrapePN4_p_chr04
	1473	chrUn_random	6164338	6165570	GSVIVG00000753001	GrapePN4_p_chr04
	1474	chrUn_random	6179224	6183852	GSVIVG00000755001	GrapePN4_p_chr04
	1475	chrUn_random	6298715	6301705	GSVIVG00000760001	GrapePN4_p_chr04
	1476	chrUn_random	11408813	11410295	GSVIVG00000764001	GrapePN4_p_chr15
	1477	chrUn_random	11410460	11411389	GSVIVG00000765001	GrapePN4_p_chr15
	1478	chrUn_random	11413795	11414509	GSVIVG00000766001	GrapePN4_p_chr15
	1479	chrUn_random	11555635	11561985	GSVIVG00000772001	GrapePN4_p_chr15
	1480	chrUn_random	11604594	11605115	GSVIVG00000775001	GrapePN4_p_chr15
	1481	chrUn_random	11607985	11612461	GSVIVG00000777001	GrapePN4_p_chr15
	1482	chrUn_random	11688144	11691938	GSVIVG00000781001	GrapePN4_p_chr15
	1483	chrUn_random	11692387	11693486	GSVIVG00000782001	GrapePN4_p_chr15
	1484	chrUn_random	11698763	11702007	GSVIVG00000784001	GrapePN4_p_chr15
	1485	chrUn_random	11782269	11783008	GSVIVG00000787001	GrapePN4_p_chr15
	1486	chrUn_random	11783321	11783863	GSVIVG00000788001	GrapePN4_p_chr15
	1487	chrUn_random	11865929	11867335	GSVIVG00000792001	GrapePN4_p_chr15
	1488	chrUn_random	11936158	11936484	GSVIVG00000798001	GrapePN4_p_chr15
	1489	chrUn_random	11990689	11991439	GSVIVG00000801001	GrapePN4_p_chr15
	1490	chrUn_random	12067227	12067893	GSVIVG00000804001	GrapePN4_p_chr15
	1491	chrUn_random	12173525	12174187	GSVIVG00000811001	GrapePN4_p_chr15
	1492	chrUn_random	12366991	12377722	GSVIVG00000818001	GrapePN4_p_chr15
	1493	chrUn_random	12440955	12446560	GSVIVG00000820001	GrapePN4_p_chr15
	1494	chrUn_random	12546436	12547125	GSVIVG00000824001	GrapePN4_p_chr15
	1495	chrUn_random	12561674	12562005	GSVIVG00000825001	GrapePN4_p_chr15
	1496	chrUn_random	12567940	12569364	GSVIVG00000827001	GrapePN4_p_chr15
	1497	chrUn_random	12595080	12595586	GSVIVG00000829001	GrapePN4_p_chr15
	1498	chrUn_random	12626647	12627098	GSVIVG00000831001	GrapePN4_p_chr15
	1499	chrUn_random	6451387	6451898	GSVIVG00000839001	GrapePN4_p_chr17
	1500	chrUn_random	6453475	6453891	GSVIVG00000840001	GrapePN4_p_chr17
	1501	chrUn_random	6454312	6454730	GSVIVG00000841001	GrapePN4_p_chr17
	1502	chrUn_random	6482145	6484129	GSVIVG00000844001	GrapePN4_p_chr17
	1503	chrUn_random	6495623	6501905	GSVIVG00000846001	GrapePN4_p_chr17
	1504	chrUn_random	6702776	6705130	GSVIVG00000851001	GrapePN4_p_chr17
	1505	chrUn_random	6722365	6724612	GSVIVG00000852001	GrapePN4_p_chr17
	1506	chrUn_random	6727435	6728584	GSVIVG00000853001	GrapePN4_p_chr17
	1507	chrUn_random	7237244	7240713	GSVIVG00000869001	GrapePN4_p_chr17
	1508	chrUn_random	7357029	7360209	GSVIVG00000877001	GrapePN4_p_chr17
	1509	chrUn_random	7440565	7443815	GSVIVG00000880001	GrapePN4_p_chr17
	1510	chrUn_random	7474536	7479070	GSVIVG00000882001	GrapePN4_p_chr17
	1511	chrUn_random	7545678	7553502	GSVIVG00000886001	GrapePN4_p_chr17
	1512	chrUn_random	7556111	7558468	GSVIVG00000887001	GrapePN4_p_chr17
	1513	chrUn_random	7727652	7731287	GSVIVG00001223001	GrapePN4_p_chr07
	1514	chrUn_random	7744469	7744779	GSVIVG00001225001	GrapePN4_p_chr07
	1515	chrUn_random	7783994	7794066	GSVIVG00001228001	GrapePN4_p_chr07
	1516	chrUn_random	7819203	7820024	GSVIVG00001230001	GrapePN4_p_chr07
	1517	chrUn_random	8122954	8126335	GSVIVG00001240001	GrapePN4_p_chr07
	1518	chrUn_random	8174355	8185467	GSVIVG00001242001	GrapePN4_p_chr07
	1519	chrUn_random	8217664	8224013	GSVIVG00001245001	GrapePN4_p_chr07
	1520	chrUn_random	8229153	8233051	GSVIVG00001246001	GrapePN4_p_chr07
	1521	chrUn_random	8235904	8241187	GSVIVG00001248001	GrapePN4_p_chr07
	1522	chrUn_random	8351522	8354709	GSVIVG00001251001	GrapePN4_p_chr07
	1523	chrUn_random	8354814	8356670	GSVIVG00001252001	GrapePN4_p_chr07
	1524	chrUn_random	8357316	8357707	GSVIVG00001253001	GrapePN4_p_chr07
	1525	chrUn_random	8357316	8357707	GSVIVG00001253001	GrapePN4_p_chr10
	1526	chrUn_random	8456357	8457784	GSVIVG00001257001	GrapePN4_p_chr07
	1527	chrUn_random	8457890	8462505	GSVIVG00001258001	GrapePN4_p_chr07
	1528	chrUn_random	8471773	8479311	GSVIVG00001260001	GrapePN4_p_chr07
	1529	chrUn_random	8522202	8523350	GSVIVG00001263001	GrapePN4_p_chr07
	1530	chrUn_random	8615545	8623507	GSVIVG00001268001	GrapePN4_p_chr07
	1531	chrUn_random	8626429	8629546	GSVIVG00001269001	GrapePN4_p_chr07
	1532	chrUn_random	8680031	8687861	GSVIVG00001273001	GrapePN4_p_chr07
	1533	chrUn_random	8776463	8778681	GSVIVG00001275001	GrapePN4_p_chr07
	1534	chrUn_random	8781486	8797256	GSVIVG00001276001	GrapePN4_p_chr07
	1535	chrUn_random	8797920	8804275	GSVIVG00001277001	GrapePN4_p_chr07
	1536	chrUn_random	8881740	8889367	GSVIVG00001280001	GrapePN4_p_chr07
	1537	chrUn_random	9039537	9040026	GSVIVG00001362001	GrapePN4_p_chr13
	1538	chrUn_random	9041764	9049583	GSVIVG00001363001	GrapePN4_p_chr13
	1539	chrUn_random	9050475	9054008	GSVIVG00001364001	GrapePN4_p_chr13
	1540	chrUn_random	9157924	9158310	GSVIVG00001369001	GrapePN4_p_chr13
	1541	chrUn_random	9160609	9160830	GSVIVG00001371001	GrapePN4_p_chr13
	1542	chrUn_random	9160922	9161415	GSVIVG00001372001	GrapePN4_p_chr13
	1543	chrUn_random	9185052	9187553	GSVIVG00001375001	GrapePN4_p_chr13
	1544	chrUn_random	9281476	9284510	GSVIVG00001378001	GrapePN4_p_chr13
	1545	chrUn_random	9290476	9291040	GSVIVG00001379001	GrapePN4_p_chr13
	1546	chrUn_random	9474235	9482381	GSVIVG00001385001	GrapePN4_p_chr13
	1547	chrUn_random	9629597	9630354	GSVIVG00001395001	GrapePN4_p_chr13
	1548	chrUn_random	9930861	9931802	GSVIVG00001414001	GrapePN4_p_chr13
	1549	chrUn_random	10001489	10003580	GSVIVG00001419001	GrapePN4_p_chr13
	1550	chrUn_random	10004629	10007208	GSVIVG00001420001	GrapePN4_p_chr13
	1551	chrUn_random	10117801	10122372	GSVIVG00001425001	GrapePN4_p_chr13
	1552	chrUn_random	10122999	10124568	GSVIVG00001426001	GrapePN4_p_chr13
	1553	chrUn_random	10132433	10135473	GSVIVG00001428001	GrapePN4_p_chr13
	1554	chrUn_random	10138283	10140039	GSVIVG00001429001	GrapePN4_p_chr13
	1555	chrUn_random	10143185	10145987	GSVIVG00001430001	GrapePN4_p_chr14
	1556	chrUn_random	10143185	10145987	GSVIVG00001430001	GrapePN4_p_chr13
	1557	chrUn_random	10178438	10178879	GSVIVG00001586001	GrapePN4_p_chr18
	1558	chrUn_random	10230909	10232043	GSVIVG00001588001	GrapePN4_p_chr13
	1559	chrUn_random	10370347	10382980	GSVIVG00001592001	GrapePN4_p_chr13
	1560	chrUn_random	10438788	10439780	GSVIVG00001595001	GrapePN4_p_chr13
	1561	chrUn_random	10440715	10442644	GSVIVG00001596001	GrapePN4_p_chr13
	1562	chrUn_random	10553383	10554667	GSVIVG00001600001	GrapePN4_p_chr13
	1563	chrUn_random	10555149	10555530	GSVIVG00001601001	GrapePN4_p_chr13
	1564	chrUn_random	10577210	10579116	GSVIVG00001604001	GrapePN4_p_chr13
	1565	chrUn_random	10648581	10650595	GSVIVG00001606001	GrapePN4_p_chr13
	1566	chrUn_random	10671558	10672220	GSVIVG00001608001	GrapePN4_p_chr13
	1567	chrUn_random	10672671	10673019	GSVIVG00001609001	GrapePN4_p_chr13
	1568	chrUn_random	10816128	10825211	GSVIVG00001616001	GrapePN4_p_chr13
	1569	chrUn_random	10825678	10833004	GSVIVG00001617001	GrapePN4_p_chr13
	1570	chrUn_random	10878299	10879508	GSVIVG00001620001	GrapePN4_p_chr13
	1571	chrUn_random	10905106	10905401	GSVIVG00001622001	GrapePN4_p_chr13
	1572	chrUn_random	10948063	10948334	GSVIVG00001629001	GrapePN4_p_chr13
	1573	chrUn_random	10971641	10978404	GSVIVG00001631001	GrapePN4_p_chr13
	1574	chrUn_random	11001245	11009055	GSVIVG00001634001	GrapePN4_p_chr13
	1575	chrUn_random	11009590	11010264	GSVIVG00001635001	GrapePN4_p_chr13
	1576	chrUn_random	11149649	11149876	GSVIVG00001642001	GrapePN4_p_chr13
	1577	chrUn_random	11184167	11184802	GSVIVG00001645001	GrapePN4_p_chr13
	1578	chrUn_random	11217854	11218146	GSVIVG00001648001	GrapePN4_p_chr13
	1579	chrUn_random	11224638	11225384	GSVIVG00001649001	GrapePN4_p_chr13
	1580	chrUn_random	11260710	11271954	GSVIVG00001651001	GrapePN4_p_chr13
	1581	chrUn_random	11328938	11332681	GSVIVG00001654001	GrapePN4_p_chr13
	1582	chrUn_random	11333071	11334985	GSVIVG00001655001	GrapePN4_p_chr13
	1583	chrUn_random	11335030	11341507	GSVIVG00001656001	GrapePN4_p_chr13
	1584	chrUn_random	11367343	11367977	GSVIVG00001658001	GrapePN4_p_chr13
	1585	chrUn_random	11367343	11367977	GSVIVG00001658001	GrapePN4_p_chr13
	1586	chrUn_random	11378597	11379256	GSVIVG00001660001	GrapePN4_p_chr13
	1587	chrUn_random	12939168	12942292	GSVIVG00001870001	GrapePN4_p_chr03
	1588	chrUn_random	12942632	12948073	GSVIVG00001871001	GrapePN4_p_chr03
	1589	chrUn_random	13036380	13037466	GSVIVG00001876001	GrapePN4_p_chr03
	1590	chrUn_random	13107415	13121788	GSVIVG00001878001	GrapePN4_p_chr03
	1591	chrUn_random	13208406	13211169	GSVIVG00001880001	GrapePN4_p_chr03
	1592	chrUn_random	13216895	13217153	GSVIVG00001881001	GrapePN4_p_chr03
	1593	chrUn_random	13336513	13338393	GSVIVG00001887001	GrapePN4_p_chr03
	1594	chrUn_random	13523654	13527912	GSVIVG00001894001	GrapePN4_p_chr03
	1595	chrUn_random	13541079	13543161	GSVIVG00001895001	GrapePN4_p_chr03
	1596	chrUn_random	13648293	13651628	GSVIVG00001901001	GrapePN4_p_chr03
	1597	chrUn_random	13789361	13790148	GSVIVG00001909001	GrapePN4_p_chr03
	1598	chrUn_random	17316198	17321157	GSVIVG00002001001	GrapePN4_p_chr13
	1599	chrUn_random	17358694	17362404	GSVIVG00002005001	GrapePN4_p_chr13
	1600	chrUn_random	17395535	17395871	GSVIVG00002008001	GrapePN4_p_chr13
	1601	chrUn_random	17400772	17403743	GSVIVG00002009001	GrapePN4_p_chr13
	1602	chrUn_random	17409980	17410952	GSVIVG00002010001	GrapePN4_p_chr13
	1603	chrUn_random	17534534	17544484	GSVIVG00002012001	GrapePN4_p_chr13
	1604	chrUn_random	17595339	17598612	GSVIVG00002015001	GrapePN4_p_chr13
	1605	chrUn_random	17626695	17634791	GSVIVG00002017001	GrapePN4_p_chr13
	1606	chrUn_random	17637235	17645122	GSVIVG00002018001	GrapePN4_p_chr13
	1607	chrUn_random	17647751	17651794	GSVIVG00002019001	GrapePN4_p_chr13
	1608	chrUn_random	17654739	17662854	GSVIVG00002020001	GrapePN4_p_chr13
	1609	chrUn_random	17737091	17737201	GSVIVG00002022001	GrapePN4_p_chr13
	1610	chrUn_random	17738563	17742546	GSVIVG00002023001	GrapePN4_p_chr13
	1611	chrUn_random	17759645	17764501	GSVIVG00002025001	GrapePN4_p_chr13
	1612	chrUn_random	17777946	17778262	GSVIVG00002026001	GrapePN4_p_chr13
	1613	chrUn_random	17854504	17855253	GSVIVG00002032001	GrapePN4_p_chr13
	1614	chrUn_random	17893616	17894614	GSVIVG00002034001	GrapePN4_p_chr13
	1615	chrUn_random	17897559	17898869	GSVIVG00002035001	GrapePN4_p_chr13
	1616	chrUn_random	17902012	17905870	GSVIVG00002036001	GrapePN4_p_chr13
	1617	chrUn_random	18064602	18068298	GSVIVG00002041001	GrapePN4_p_chr13
	1618	chrUn_random	18070694	18078992	GSVIVG00002042001	GrapePN4_p_chr13
	1619	chrUn_random	18138830	18143320	GSVIVG00002044001	GrapePN4_p_chr13
	1620	chrUn_random	18169029	18182623	GSVIVG00002047001	GrapePN4_p_chr13
	1621	chrUn_random	18201165	18205418	GSVIVG00002049001	GrapePN4_p_chr13
	1622	chrUn_random	18244736	18246997	GSVIVG00002051001	GrapePN4_p_chr13
	1623	chrUn_random	18261874	18282129	GSVIVG00002052001	GrapePN4_p_chr13
	1624	chrUn_random	18338727	18343172	GSVIVG00002054001	GrapePN4_p_chr13
	1625	chrUn_random	18392942	18396660	GSVIVG00002058001	GrapePN4_p_chr13
	1626	chrUn_random	18421785	18424397	GSVIVG00002059001	GrapePN4_p_chr13
	1627	chrUn_random	13978516	13981780	GSVIVG00002151001	GrapePN4_p_chr14
	1628	chrUn_random	13978516	13981780	GSVIVG00002151001	GrapePN4_p_chr14
	1629	chrUn_random	14035294	14035748	GSVIVG00002156001	GrapePN4_p_chr14
	1630	chrUn_random	14036157	14050706	GSVIVG00002157001	GrapePN4_p_chr14
	1631	chrUn_random	14224824	14230957	GSVIVG00002163001	GrapePN4_p_chr14
	1632	chrUn_random	14269426	14269542	GSVIVG00002165001	GrapePN4_p_chr14
	1633	chrUn_random	14313528	14314781	GSVIVG00002167001	GrapePN4_p_chr14
	1634	chrUn_random	14480416	14482584	GSVIVG00002171001	GrapePN4_p_chr14
	1635	chrUn_random	14501693	14502408	GSVIVG00002172001	GrapePN4_p_chr14
	1636	chrUn_random	14536709	14551824	GSVIVG00002174001	GrapePN4_p_chr14
	1637	chrUn_random	14570303	14570862	GSVIVG00002177001	GrapePN4_p_chr14
	1638	chrUn_random	14575022	14575411	GSVIVG00002178001	GrapePN4_p_chr14
	1639	chrUn_random	14730733	14731608	GSVIVG00002185001	GrapePN4_p_chr14
	1640	chrUn_random	14737731	14738062	GSVIVG00002186001	GrapePN4_p_chr14
	1641	chrUn_random	14753637	14765320	GSVIVG00002187001	GrapePN4_p_chr14
	1642	chrUn_random	14766130	14768535	GSVIVG00002188001	GrapePN4_p_chr14
	1643	chrUn_random	14791392	14791715	GSVIVG00002189001	GrapePN4_p_chr14
	1644	chrUn_random	14794714	14796045	GSVIVG00002190001	GrapePN4_p_chr14
	1645	chrUn_random	14831915	14832541	GSVIVG00002192001	GrapePN4_p_chr14
	1646	chrUn_random	14837688	14844891	GSVIVG00002193001	GrapePN4_p_chr14
	1647	chrUn_random	14985550	14992033	GSVIVG00002198001	GrapePN4_p_chr14
	1648	chrUn_random	15000678	15008611	GSVIVG00002199001	GrapePN4_p_chr14
	1649	chrUn_random	19576916	19577516	GSVIVG00002245001	GrapePN4_p_chr18
	1650	chrUn_random	19602088	19602729	GSVIVG00002247001	GrapePN4_p_chr18
	1651	chrUn_random	19645910	19647247	GSVIVG00002250001	GrapePN4_p_chr18
	1652	chrUn_random	19647345	19649958	GSVIVG00002251001	GrapePN4_p_chr18
	1653	chrUn_random	19656353	19659359	GSVIVG00002252001	GrapePN4_p_chr18
	1654	chrUn_random	19679252	19679838	GSVIVG00002253001	GrapePN4_p_chr18
	1655	chrUn_random	19694514	19696788	GSVIVG00002254001	GrapePN4_p_chr18
	1656	chrUn_random	19699161	19700366	GSVIVG00002255001	GrapePN4_p_chr18
	1657	chrUn_random	19753944	19754144	GSVIVG00002258001	GrapePN4_p_chr18
	1658	chrUn_random	19756123	19758198	GSVIVG00002259001	GrapePN4_p_chr18
	1659	chrUn_random	19783400	19789371	GSVIVG00002262001	GrapePN4_p_chr18
	1660	chrUn_random	19789421	19795011	GSVIVG00002263001	GrapePN4_p_chr18
	1661	chrUn_random	19847089	19850225	GSVIVG00002267001	GrapePN4_p_chr18
	1662	chrUn_random	19916651	19917340	GSVIVG00002271001	GrapePN4_p_chr18
	1663	chrUn_random	19991120	20000280	GSVIVG00002274001	GrapePN4_p_chr18
	1664	chrUn_random	20001496	20007391	GSVIVG00002275001	GrapePN4_p_chr18
	1665	chrUn_random	20007578	20007944	GSVIVG00002276001	GrapePN4_p_chr18
	1666	chrUn_random	20007971	20008536	GSVIVG00002277001	GrapePN4_p_chr18
	1667	chrUn_random	20008556	20009164	GSVIVG00002278001	GrapePN4_p_chr18
	1668	chrUn_random	20030765	20031373	GSVIVG00002281001	GrapePN4_p_chr18
	1669	chrUn_random	20031387	20032960	GSVIVG00002282001	GrapePN4_p_chr18
	1670	chrUn_random	20040175	20040511	GSVIVG00002283001	GrapePN4_p_chr18
	1671	chrUn_random	20049222	20052416	GSVIVG00002284001	GrapePN4_p_chr18
	1672	chrUn_random	20088711	20089835	GSVIVG00002287001	GrapePN4_p_chr18
	1673	chrUn_random	20103789	20112138	GSVIVG00002289001	GrapePN4_p_chr18
	1674	chrUn_random	20136768	20137433	GSVIVG00002290001	GrapePN4_p_chr18
	1675	chrUn_random	20159282	20170891	GSVIVG00002292001	GrapePN4_p_chr18
	1676	chrUn_random	20171317	20172945	GSVIVG00002293001	GrapePN4_p_chr18
	1677	chrUn_random	20403143	20414499	GSVIVG00002300001	GrapePN4_p_chr18
	1678	chrUn_random	20415359	20421523	GSVIVG00002301001	GrapePN4_p_chr18
	1679	chrUn_random	20463408	20465802	GSVIVG00002302001	GrapePN4_p_chr18
	1680	chrUn_random	20491049	20491935	GSVIVG00002304001	GrapePN4_p_chr18
	1681	chrUn_random	20504220	20505469	GSVIVG00002305001	GrapePN4_p_chr18
	1682	chrUn_random	20520485	20522864	GSVIVG00002307001	GrapePN4_p_chr18
	1683	chrUn_random	20604020	20605387	GSVIVG00002310001	GrapePN4_p_chr18
	1684	chrUn_random	20685796	20693332	GSVIVG00002316001	GrapePN4_p_chr18
	1685	chrUn_random	20693917	20694602	GSVIVG00002317001	GrapePN4_p_chr18
	1686	chrUn_random	16221628	16222348	GSVIVG00002321001	GrapePN4_p_chr07
	1687	chrUn_random	16222413	16223129	GSVIVG00002322001	GrapePN4_p_chr07
	1688	chrUn_random	16310607	16313092	GSVIVG00002331001	GrapePN4_p_chr07
	1689	chrUn_random	16325196	16328309	GSVIVG00002333001	GrapePN4_p_chr07
	1690	chrUn_random	16379990	16380190	GSVIVG00002339001	GrapePN4_p_chr07
	1691	chrUn_random	16456088	16456219	GSVIVG00002344001	GrapePN4_p_chr07
	1692	chrUn_random	16495031	16495459	GSVIVG00002348001	GrapePN4_p_chr07
	1693	chrUn_random	16764698	16768353	GSVIVG00002354001	GrapePN4_p_chr07
	1694	chrUn_random	16768856	16768949	GSVIVG00002355001	GrapePN4_p_chr07
	1695	chrUn_random	16792271	16793785	GSVIVG00002357001	GrapePN4_p_chr07
	1696	chrUn_random	16846486	16847423	GSVIVG00002360001	GrapePN4_p_chr07
	1697	chrUn_random	16846486	16847423	GSVIVG00002360001	GrapePN4_p_chr07
	1698	chrUn_random	16847747	16849281	GSVIVG00002361001	GrapePN4_p_chr07
	1699	chrUn_random	16860984	16869356	GSVIVG00002362001	GrapePN4_p_chr07
	1700	chrUn_random	16869464	16870956	GSVIVG00002363001	GrapePN4_p_chr07
	1701	chrUn_random	16877674	16880581	GSVIVG00002365001	GrapePN4_p_chr07
	1702	chrUn_random	16882402	16884943	GSVIVG00002366001	GrapePN4_p_chr07
	1703	chrUn_random	16910646	16922650	GSVIVG00002368001	GrapePN4_p_chr07
	1704	chrUn_random	16937709	16939015	GSVIVG00002369001	GrapePN4_p_chr07
	1705	chrUn_random	16976168	16982767	GSVIVG00002373001	GrapePN4_p_chr07
	1706	chrUn_random	17168310	17175321	GSVIVG00002378001	GrapePN4_p_chr07
	1707	chrUn_random	17181675	17190176	GSVIVG00002379001	GrapePN4_p_chr07
	1708	chrUn_random	15132176	15133565	GSVIVG00002392001	GrapePN4_p_chr15
	1709	chrUn_random	15157831	15158804	GSVIVG00002393001	GrapePN4_p_chr15
	1710	chrUn_random	15299356	15300145	GSVIVG00002398001	GrapePN4_p_chr15
	1711	chrUn_random	15310698	15314004	GSVIVG00002399001	GrapePN4_p_chr15
	1712	chrUn_random	15318272	15331371	GSVIVG00002400001	GrapePN4_p_chr15
	1713	chrUn_random	15406741	15409661	GSVIVG00002404001	GrapePN4_p_chr15
	1714	chrUn_random	15481487	15483028	GSVIVG00002406001	GrapePN4_p_chr15
	1715	chrUn_random	15556150	15562502	GSVIVG00002410001	GrapePN4_p_chr15
	1716	chrUn_random	15630828	15633131	GSVIVG00002414001	GrapePN4_p_chr15
	1717	chrUn_random	15721944	15723559	GSVIVG00002419001	GrapePN4_p_chr15
	1718	chrUn_random	15746101	15752114	GSVIVG00002422001	GrapePN4_p_chr15
	1719	chrUn_random	16145283	16148905	GSVIVG00002435001	GrapePN4_p_chr15
	1720	chrUn_random	16166561	16167523	GSVIVG00002437001	GrapePN4_p_chr15
	1721	chrUn_random	20787393	20797507	GSVIVG00002580001	GrapePN4_p_chr10
	1722	chrUn_random	20808206	20817799	GSVIVG00002581001	GrapePN4_p_chr10
	1723	chrUn_random	20938103	20939326	GSVIVG00002585001	GrapePN4_p_chr10
	1724	chrUn_random	21033365	21034645	GSVIVG00002589001	GrapePN4_p_chr10
	1725	chrUn_random	21035952	21051246	GSVIVG00002590001	GrapePN4_p_chr10
	1726	chrUn_random	21053576	21055351	GSVIVG00002591001	GrapePN4_p_chr10
	1727	chrUn_random	21055613	21056129	GSVIVG00002592001	GrapePN4_p_chr10
	1728	chrUn_random	21056397	21058005	GSVIVG00002593001	GrapePN4_p_chr10
	1729	chrUn_random	21084835	21091211	GSVIVG00002595001	GrapePN4_p_chr10
	1730	chrUn_random	21201229	21217603	GSVIVG00002599001	GrapePN4_p_chr10
	1731	chrUn_random	21253505	21257027	GSVIVG00002600001	GrapePN4_p_chr10
	1732	chrUn_random	21257085	21265961	GSVIVG00002601001	GrapePN4_p_chr10
	1733	chrUn_random	21266612	21268344	GSVIVG00002602001	GrapePN4_p_chr10
	1734	chrUn_random	21330025	21336485	GSVIVG00002604001	GrapePN4_p_chr10
	1735	chrUn_random	21338326	21345469	GSVIVG00002605001	GrapePN4_p_chr10
	1736	chrUn_random	21346444	21356124	GSVIVG00002606001	GrapePN4_p_chr10
	1737	chrUn_random	21357112	21361631	GSVIVG00002607001	GrapePN4_p_chr10
	1738	chrUn_random	21424993	21431394	GSVIVG00002610001	GrapePN4_p_chr10
	1739	chrUn_random	21445135	21445415	GSVIVG00002611001	GrapePN4_p_chr10
	1740	chrUn_random	21449832	21450735	GSVIVG00002612001	GrapePN4_p_chr10
	1741	chrUn_random	21455485	21456235	GSVIVG00002613001	GrapePN4_p_chr10
	1742	chrUn_random	21470592	21471483	GSVIVG00002614001	GrapePN4_p_chr10
	1743	chrUn_random	21525723	21529155	GSVIVG00002617001	GrapePN4_p_chr10
	1744	chrUn_random	21550753	21557948	GSVIVG00002618001	GrapePN4_p_chr10
	1745	chrUn_random	21559542	21565100	GSVIVG00002619001	GrapePN4_p_chr10
	1746	chrUn_random	21682955	21683457	GSVIVG00002625001	GrapePN4_p_chr10
	1747	chrUn_random	21697918	21698241	GSVIVG00002626001	GrapePN4_p_chr10
	1748	chrUn_random	21764120	21782241	GSVIVG00002628001	GrapePN4_p_chr10
	1749	chrUn_random	21784415	21787868	GSVIVG00002629001	GrapePN4_p_chr10
	1750	chrUn_random	18656044	18657174	GSVIVG00002636001	GrapePN4_p_chr13
	1751	chrUn_random	18743700	18746603	GSVIVG00002640001	GrapePN4_p_chr13
	1752	chrUn_random	18778635	18779465	GSVIVG00002642001	GrapePN4_p_chr13
	1753	chrUn_random	18821476	18822160	GSVIVG00002643001	GrapePN4_p_chr13
	1754	chrUn_random	18822907	18825119	GSVIVG00002644001	GrapePN4_p_chr13
	1755	chrUn_random	18835290	18840489	GSVIVG00002645001	GrapePN4_p_chr13
	1756	chrUn_random	18978838	18981468	GSVIVG00002650001	GrapePN4_p_chr13
	1757	chrUn_random	18999433	19005467	GSVIVG00002651001	GrapePN4_p_chr13
	1758	chrUn_random	19046388	19048819	GSVIVG00002655001	GrapePN4_p_chr13
	1759	chrUn_random	19130287	19134347	GSVIVG00002660001	GrapePN4_p_chr13
	1760	chrUn_random	19154240	19157683	GSVIVG00002662001	GrapePN4_p_chr13
	1761	chrUn_random	19158274	19160978	GSVIVG00002663001	GrapePN4_p_chr13
	1762	chrUn_random	19240054	19247852	GSVIVG00002665001	GrapePN4_p_chr13
	1763	chrUn_random	19369484	19374275	GSVIVG00002671001	GrapePN4_p_chr13
	1764	chrUn_random	19444621	19461025	GSVIVG00002674001	GrapePN4_p_chr13
	1765	chrUn_random	19504082	19509765	GSVIVG00002678001	GrapePN4_p_chr13
	1766	chrUn_random	19517219	19519385	GSVIVG00002679001	GrapePN4_p_chr13
	1767	chrUn_random	21868065	21868752	GSVIVG00003086001	GrapePN4_p_chr10
	1768	chrUn_random	21874171	21877010	GSVIVG00003087001	GrapePN4_p_chr10
	1769	chrUn_random	21885283	21886017	GSVIVG00003089001	GrapePN4_p_chr10
	1770	chrUn_random	21915226	21915712	GSVIVG00003092001	GrapePN4_p_chr10
	1771	chrUn_random	21923341	21924638	GSVIVG00003094001	GrapePN4_p_chr10
	1772	chrUn_random	21968053	21970716	GSVIVG00003098001	GrapePN4_p_chr10
	1773	chrUn_random	21972173	21973119	GSVIVG00003099001	GrapePN4_p_chr10
	1774	chrUn_random	21973651	21978998	GSVIVG00003100001	GrapePN4_p_chr10
	1775	chrUn_random	22001739	22004026	GSVIVG00003102001	GrapePN4_p_chr10
	1776	chrUn_random	22014529	22017769	GSVIVG00003104001	GrapePN4_p_chr10
	1777	chrUn_random	22019211	22021646	GSVIVG00003105001	GrapePN4_p_chr10
	1778	chrUn_random	22051559	22051940	GSVIVG00003109001	GrapePN4_p_chr10
	1779	chrUn_random	22051559	22051940	GSVIVG00003109001	GrapePN4_p_chr10
	1780	chrUn_random	22052012	22052690	GSVIVG00003110001	GrapePN4_p_chr10
	1781	chrUn_random	22052012	22052690	GSVIVG00003110001	GrapePN4_p_chr10
	1782	chrUn_random	22053948	22057773	GSVIVG00003111001	GrapePN4_p_chr10
	1783	chrUn_random	22064583	22065494	GSVIVG00003112001	GrapePN4_p_chr10
	1784	chrUn_random	22089528	22092734	GSVIVG00003114001	GrapePN4_p_chr10
	1785	chrUn_random	22098003	22100545	GSVIVG00003115001	GrapePN4_p_chr10
	1786	chrUn_random	22102427	22102980	GSVIVG00003116001	GrapePN4_p_chr10
	1787	chrUn_random	22122438	22123357	GSVIVG00003119001	GrapePN4_p_chr10
	1788	chrUn_random	22124861	22125732	GSVIVG00003120001	GrapePN4_p_chr10
	1789	chrUn_random	22126242	22133879	GSVIVG00003121001	GrapePN4_p_chr10
	1790	chrUn_random	22176160	22177053	GSVIVG00003126001	GrapePN4_p_chr10
	1791	chrUn_random	22181152	22182088	GSVIVG00003127001	GrapePN4_p_chr10
	1792	chrUn_random	22183733	22184585	GSVIVG00003128001	GrapePN4_p_chr10
	1793	chrUn_random	22185151	22188299	GSVIVG00003129001	GrapePN4_p_chr10
	1794	chrUn_random	22196782	22197492	GSVIVG00003132001	GrapePN4_p_chr10
	1795	chrUn_random	22200132	22201585	GSVIVG00003133001	GrapePN4_p_chr10
	1796	chrUn_random	22205369	22208486	GSVIVG00003134001	GrapePN4_p_chr10
	1797	chrUn_random	22209520	22211959	GSVIVG00003135001	GrapePN4_p_chr10
	1798	chrUn_random	22222117	22224546	GSVIVG00003136001	GrapePN4_p_chr10
	1799	chrUn_random	22280919	22282543	GSVIVG00003139001	GrapePN4_p_chr10
	1800	chrUn_random	22330034	22333006	GSVIVG00003143001	GrapePN4_p_chr10
	1801	chrUn_random	22381313	22402086	GSVIVG00003146001	GrapePN4_p_chr10
	1802	chrUn_random	22407265	22421814	GSVIVG00003147001	GrapePN4_p_chr10
	1803	chrUn_random	22459260	22461937	GSVIVG00003149001	GrapePN4_p_chr10
	1804	chrUn_random	22582943	22583506	GSVIVG00003153001	GrapePN4_p_chr10
	1805	chrUn_random	22756664	22757968	GSVIVG00003161001	GrapePN4_p_chr10
	1806	chrUn_random	22805492	22806829	GSVIVG00003164001	GrapePN4_p_chr10
	1807	chrUn_random	24806728	24816992	GSVIVG00003228001	GrapePN4_p_chr09
	1808	chrUn_random	24879723	24880399	GSVIVG00003233001	GrapePN4_p_chr09
	1809	chrUn_random	24901033	24908649	GSVIVG00003235001	GrapePN4_p_chr09
	1810	chrUn_random	24909293	24909442	GSVIVG00003236001	GrapePN4_p_chr09
	1811	chrUn_random	24939898	24942655	GSVIVG00003238001	GrapePN4_p_chr09
	1812	chrUn_random	24959218	24960936	GSVIVG00003240001	GrapePN4_p_chr09
	1813	chrUn_random	24962669	24963095	GSVIVG00003241001	GrapePN4_p_chr09
	1814	chrUn_random	25072457	25075150	GSVIVG00003244001	GrapePN4_p_chr09
	1815	chrUn_random	25080187	25082955	GSVIVG00003245001	GrapePN4_p_chr09
	1816	chrUn_random	25091256	25094027	GSVIVG00003247001	GrapePN4_p_chr09
	1817	chrUn_random	25195141	25196596	GSVIVG00003252001	GrapePN4_p_chr09
	1818	chrUn_random	25197216	25199309	GSVIVG00003253001	GrapePN4_p_chr09
	1819	chrUn_random	25222158	25222763	GSVIVG00003256001	GrapePN4_p_chr09
	1820	chrUn_random	25224268	25224519	GSVIVG00003257001	GrapePN4_p_chr09
	1821	chrUn_random	25225153	25226092	GSVIVG00003258001	GrapePN4_p_chr09
	1822	chrUn_random	25226745	25228956	GSVIVG00003259001	GrapePN4_p_chr09
	1823	chrUn_random	25235001	25237142	GSVIVG00003260001	GrapePN4_p_chr09
	1824	chrUn_random	25237391	25237761	GSVIVG00003261001	GrapePN4_p_chr09
	1825	chrUn_random	25277824	25279439	GSVIVG00003265001	GrapePN4_p_chr09
	1826	chrUn_random	25283215	25285767	GSVIVG00003266001	GrapePN4_p_chr09
	1827	chrUn_random	25330994	25332146	GSVIVG00003269001	GrapePN4_p_chr09
	1828	chrUn_random	25334918	25338817	GSVIVG00003270001	GrapePN4_p_chr09
	1829	chrUn_random	25342727	25349521	GSVIVG00003272001	GrapePN4_p_chr09
	1830	chrUn_random	25356380	25359956	GSVIVG00003273001	GrapePN4_p_chr09
	1831	chrUn_random	25448998	25449690	GSVIVG00003276001	GrapePN4_p_chr09
	1832	chrUn_random	25544810	25546227	GSVIVG00003280001	GrapePN4_p_chr09
	1833	chrUn_random	25603904	25604706	GSVIVG00003285001	GrapePN4_p_chr09
	1834	chrUn_random	25628805	25630894	GSVIVG00003288001	GrapePN4_p_chr09
	1835	chrUn_random	25628805	25630894	GSVIVG00003288001	GrapePN4_p_chr09
	1836	chrUn_random	25630897	25631158	GSVIVG00003289001	GrapePN4_p_chr09
	1837	chrUn_random	25630897	25631158	GSVIVG00003289001	GrapePN4_p_chr09
	1838	chrUn_random	25630897	25631158	GSVIVG00003289001	GrapePN4_p_chr09
	1839	chrUn_random	25631161	25631446	GSVIVG00003290001	GrapePN4_p_chr09
	1840	chrUn_random	25631161	25631446	GSVIVG00003290001	GrapePN4_p_chr09
	1841	chrUn_random	25631161	25631446	GSVIVG00003290001	GrapePN4_p_chr09
	1842	chrUn_random	25718139	25723361	GSVIVG00003294001	GrapePN4_p_chr09
	1843	chrUn_random	25724213	25730173	GSVIVG00003295001	GrapePN4_p_chr09
	1844	chrUn_random	25763056	25765973	GSVIVG00003297001	GrapePN4_p_chr09
	1845	chrUn_random	25767280	25773096	GSVIVG00003298001	GrapePN4_p_chr09
	1846	chrUn_random	25773823	25777903	GSVIVG00003299001	GrapePN4_p_chr09
	1847	chrUn_random	25773823	25777903	GSVIVG00003299001	GrapePN4_p_chr09
	1848	chrUn_random	23848288	23851272	GSVIVG00003301001	GrapePN4_p_chr19
	1849	chrUn_random	23928787	23929033	GSVIVG00003305001	GrapePN4_p_chr19
	1850	chrUn_random	24010343	24010996	GSVIVG00003312001	GrapePN4_p_chr19
	1851	chrUn_random	24015241	24016377	GSVIVG00003313001	GrapePN4_p_chr19
	1852	chrUn_random	24097038	24097718	GSVIVG00003316001	GrapePN4_p_chr19
	1853	chrUn_random	24097763	24098014	GSVIVG00003317001	GrapePN4_p_chr19
	1854	chrUn_random	24098066	24098257	GSVIVG00003318001	GrapePN4_p_chr19
	1855	chrUn_random	24098308	24099122	GSVIVG00003319001	GrapePN4_p_chr19
	1856	chrUn_random	24130055	24131578	GSVIVG00003321001	GrapePN4_p_chr19
	1857	chrUn_random	24131803	24140841	GSVIVG00003322001	GrapePN4_p_chr19
	1858	chrUn_random	24153496	24160119	GSVIVG00003324001	GrapePN4_p_chr19
	1859	chrUn_random	24187154	24195125	GSVIVG00003326001	GrapePN4_p_chr19
	1860	chrUn_random	24200667	24202331	GSVIVG00003327001	GrapePN4_p_chr19
	1861	chrUn_random	24208175	24212466	GSVIVG00003328001	GrapePN4_p_chr19
	1862	chrUn_random	24228571	24229113	GSVIVG00003330001	GrapePN4_p_chr19
	1863	chrUn_random	24232030	24247200	GSVIVG00003331001	GrapePN4_p_chr19
	1864	chrUn_random	24302667	24317382	GSVIVG00003335001	GrapePN4_p_chr19
	1865	chrUn_random	24362028	24365888	GSVIVG00003337001	GrapePN4_p_chr19
	1866	chrUn_random	24372830	24376480	GSVIVG00003338001	GrapePN4_p_chr19
	1867	chrUn_random	24392590	24400194	GSVIVG00003340001	GrapePN4_p_chr19
	1868	chrUn_random	24431426	24442477	GSVIVG00003342001	GrapePN4_p_chr19
	1869	chrUn_random	24443398	24455031	GSVIVG00003343001	GrapePN4_p_chr19
	1870	chrUn_random	24479056	24495665	GSVIVG00003346001	GrapePN4_p_chr19
	1871	chrUn_random	24500236	24509478	GSVIVG00003348001	GrapePN4_p_chr19
	1872	chrUn_random	24510225	24510698	GSVIVG00003349001	GrapePN4_p_chr19
	1873	chrUn_random	24518588	24523409	GSVIVG00003351001	GrapePN4_p_chr19
	1874	chrUn_random	24625977	24636378	GSVIVG00003356001	GrapePN4_p_chr19
	1875	chrUn_random	22833960	22835075	GSVIVG00003359001	GrapePN4_p_chr10
	1876	chrUn_random	22835110	22836527	GSVIVG00003360001	GrapePN4_p_chr10
	1877	chrUn_random	22843329	22844432	GSVIVG00003361001	GrapePN4_p_chr10
	1878	chrUn_random	22906723	22913041	GSVIVG00003365001	GrapePN4_p_chr10
	1879	chrUn_random	22913124	22913449	GSVIVG00003366001	GrapePN4_p_chr10
	1880	chrUn_random	22914148	22915174	GSVIVG00003367001	GrapePN4_p_chr10
	1881	chrUn_random	22933951	22934985	GSVIVG00003371001	GrapePN4_p_chr10
	1882	chrUn_random	22937140	22937475	GSVIVG00003373001	GrapePN4_p_chr10
	1883	chrUn_random	22937942	22938202	GSVIVG00003374001	GrapePN4_p_chr10
	1884	chrUn_random	22940867	22945976	GSVIVG00003375001	GrapePN4_p_chr10
	1885	chrUn_random	22947778	22949728	GSVIVG00003376001	GrapePN4_p_chr10
	1886	chrUn_random	22950377	22956113	GSVIVG00003377001	GrapePN4_p_chr10
	1887	chrUn_random	22992148	22997069	GSVIVG00003380001	GrapePN4_p_chr10
	1888	chrUn_random	23026720	23027789	GSVIVG00003382001	GrapePN4_p_chr10
	1889	chrUn_random	23031511	23033634	GSVIVG00003383001	GrapePN4_p_chr10
	1890	chrUn_random	23046833	23050362	GSVIVG00003384001	GrapePN4_p_chr10
	1891	chrUn_random	23052175	23066886	GSVIVG00003385001	GrapePN4_p_chr10
	1892	chrUn_random	23084468	23085082	GSVIVG00003387001	GrapePN4_p_chr10
	1893	chrUn_random	23086403	23096510	GSVIVG00003388001	GrapePN4_p_chr10
	1894	chrUn_random	23105655	23114085	GSVIVG00003389001	GrapePN4_p_chr10
	1895	chrUn_random	23190356	23194288	GSVIVG00003392001	GrapePN4_p_chr10
	1896	chrUn_random	23195388	23196957	GSVIVG00003393001	GrapePN4_p_chr10
	1897	chrUn_random	23260099	23264706	GSVIVG00003398001	GrapePN4_p_chr10
	1898	chrUn_random	23278654	23281912	GSVIVG00003400001	GrapePN4_p_chr10
	1899	chrUn_random	23307785	23309329	GSVIVG00003403001	GrapePN4_p_chr10
	1900	chrUn_random	23329107	23336659	GSVIVG00003404001	GrapePN4_p_chr10
	1901	chrUn_random	23346568	23347174	GSVIVG00003406001	GrapePN4_p_chr10
	1902	chrUn_random	23349069	23350091	GSVIVG00003407001	GrapePN4_p_chr10
	1903	chrUn_random	23351893	23355059	GSVIVG00003408001	GrapePN4_p_chr10
	1904	chrUn_random	23359400	23365546	GSVIVG00003409001	GrapePN4_p_chr10
	1905	chrUn_random	23439779	23440757	GSVIVG00003413001	GrapePN4_p_chr10
	1906	chrUn_random	23443268	23446859	GSVIVG00003414001	GrapePN4_p_chr10
	1907	chrUn_random	23465009	23465743	GSVIVG00003416001	GrapePN4_p_chr10
	1908	chrUn_random	23465843	23468155	GSVIVG00003417001	GrapePN4_p_chr10
	1909	chrUn_random	23468644	23469424	GSVIVG00003418001	GrapePN4_p_chr10
	1910	chrUn_random	23477567	23482950	GSVIVG00003419001	GrapePN4_p_chr10
	1911	chrUn_random	23487965	23491777	GSVIVG00003420001	GrapePN4_p_chr10
	1912	chrUn_random	23495045	23495973	GSVIVG00003421001	GrapePN4_p_chr10
	1913	chrUn_random	23577462	23580211	GSVIVG00003425001	GrapePN4_p_chr10
	1914	chrUn_random	23587842	23589043	GSVIVG00003427001	GrapePN4_p_chr10
	1915	chrUn_random	23589132	23589362	GSVIVG00003428001	GrapePN4_p_chr10
	1916	chrUn_random	23589416	23590435	GSVIVG00003429001	GrapePN4_p_chr10
	1917	chrUn_random	23628209	23638415	GSVIVG00003432001	GrapePN4_p_chr10
	1918	chrUn_random	23639290	23647313	GSVIVG00003433001	GrapePN4_p_chr10
	1919	chrUn_random	23648014	23651427	GSVIVG00003434001	GrapePN4_p_chr10
	1920	chrUn_random	23653499	23658241	GSVIVG00003435001	GrapePN4_p_chr10
	1921	chrUn_random	23659817	23663972	GSVIVG00003436001	GrapePN4_p_chr10
	1922	chrUn_random	23674094	23675755	GSVIVG00003437001	GrapePN4_p_chr10
	1923	chrUn_random	23680011	23682980	GSVIVG00003438001	GrapePN4_p_chr10
	1924	chrUn_random	23703364	23705371	GSVIVG00003441001	GrapePN4_p_chr10
	1925	chrUn_random	23707698	23713825	GSVIVG00003443001	GrapePN4_p_chr10
	1926	chrUn_random	23736096	23740078	GSVIVG00003445001	GrapePN4_p_chr10
	1927	chrUn_random	23743239	23756830	GSVIVG00003447001	GrapePN4_p_chr10
	1928	chrUn_random	23773397	23773690	GSVIVG00003449001	GrapePN4_p_chr10
	1929	chrUn_random	23790935	23791891	GSVIVG00003451001	GrapePN4_p_chr10
	1930	chrUn_random	23792706	23794292	GSVIVG00003452001	GrapePN4_p_chr10
	1931	chrUn_random	23795456	23797688	GSVIVG00003453001	GrapePN4_p_chr10
	1932	chrUn_random	23797824	23798481	GSVIVG00003454001	GrapePN4_p_chr10
	1933	chrUn_random	28649299	28650695	GSVIVG00003456001	GrapePN4_p_chr05
	1934	chrUn_random	28715327	28730090	GSVIVG00003460001	GrapePN4_p_chr05
	1935	chrUn_random	28731058	28734404	GSVIVG00003461001	GrapePN4_p_chr05
	1936	chrUn_random	28757065	28761355	GSVIVG00003464001	GrapePN4_p_chr05
	1937	chrUn_random	28812354	28820529	GSVIVG00003468001	GrapePN4_p_chr05
	1938	chrUn_random	28890270	28891667	GSVIVG00003471001	GrapePN4_p_chr05
	1939	chrUn_random	28903689	28905086	GSVIVG00003473001	GrapePN4_p_chr05
	1940	chrUn_random	28937561	28941775	GSVIVG00003476001	GrapePN4_p_chr05
	1941	chrUn_random	28952398	28953928	GSVIVG00003478001	GrapePN4_p_chr05
	1942	chrUn_random	28965224	28966886	GSVIVG00003480001	GrapePN4_p_chr05
	1943	chrUn_random	28984232	28993478	GSVIVG00003481001	GrapePN4_p_chr05
	1944	chrUn_random	29027184	29027747	GSVIVG00003484001	GrapePN4_p_chr05
	1945	chrUn_random	29053430	29054240	GSVIVG00003485001	GrapePN4_p_chr05
	1946	chrUn_random	29059610	29061099	GSVIVG00003486001	GrapePN4_p_chr05
	1947	chrUn_random	29062419	29064311	GSVIVG00003487001	GrapePN4_p_chr05
	1948	chrUn_random	29067702	29073983	GSVIVG00003488001	GrapePN4_p_chr05
	1949	chrUn_random	29077797	29102846	GSVIVG00003489001	GrapePN4_p_chr05
	1950	chrUn_random	29105911	29106451	GSVIVG00003490001	GrapePN4_p_chr05
	1951	chrUn_random	29106454	29110742	GSVIVG00003491001	GrapePN4_p_chr05
	1952	chrUn_random	29198247	29198666	GSVIVG00003495001	GrapePN4_p_chr05
	1953	chrUn_random	29199095	29199600	GSVIVG00003496001	GrapePN4_p_chr05
	1954	chrUn_random	29302261	29311004	GSVIVG00003499001	GrapePN4_p_chr05
	1955	chrUn_random	29359703	29373938	GSVIVG00003502001	GrapePN4_p_chr05
	1956	chrUn_random	29374013	29386960	GSVIVG00003503001	GrapePN4_p_chr05
	1957	chrUn_random	29396161	29396796	GSVIVG00003504001	GrapePN4_p_chr05
	1958	chrUn_random	29468607	29473338	GSVIVG00003506001	GrapePN4_p_chr05
	1959	chrUn_random	29473910	29474919	GSVIVG00003507001	GrapePN4_p_chr05
	1960	chrUn_random	29560544	29562466	GSVIVG00003509001	GrapePN4_p_chr05
	1961	chrUn_random	26745833	26749962	GSVIVG00003512001	GrapePN4_p_chr08
	1962	chrUn_random	26860483	26862027	GSVIVG00003518001	GrapePN4_p_chr08
	1963	chrUn_random	26886652	26888600	GSVIVG00003520001	GrapePN4_p_chr08
	1964	chrUn_random	26889112	26889501	GSVIVG00003521001	GrapePN4_p_chr08
	1965	chrUn_random	26889718	26889973	GSVIVG00003522001	GrapePN4_p_chr08
	1966	chrUn_random	26919103	26920593	GSVIVG00003524001	GrapePN4_p_chr08
	1967	chrUn_random	26944088	26944378	GSVIVG00003528001	GrapePN4_p_chr08
	1968	chrUn_random	26961840	26966166	GSVIVG00003530001	GrapePN4_p_chr08
	1969	chrUn_random	27006332	27013481	GSVIVG00003532001	GrapePN4_p_chr08
	1970	chrUn_random	27014042	27016611	GSVIVG00003533001	GrapePN4_p_chr08
	1971	chrUn_random	27024266	27032302	GSVIVG00003534001	GrapePN4_p_chr08
	1972	chrUn_random	27111182	27121544	GSVIVG00003537001	GrapePN4_p_chr08
	1973	chrUn_random	27123111	27127010	GSVIVG00003538001	GrapePN4_p_chr08
	1974	chrUn_random	27236184	27236756	GSVIVG00003542001	GrapePN4_p_chr08
	1975	chrUn_random	27237186	27237806	GSVIVG00003543001	GrapePN4_p_chr08
	1976	chrUn_random	27239264	27239796	GSVIVG00003544001	GrapePN4_p_chr08
	1977	chrUn_random	27242662	27249170	GSVIVG00003545001	GrapePN4_p_chr08
	1978	chrUn_random	25820354	25820528	GSVIVG00003569001	GrapePN4_p_chr02
	1979	chrUn_random	26037993	26041351	GSVIVG00003582001	GrapePN4_p_chr02
	1980	chrUn_random	26111221	26111432	GSVIVG00003587001	GrapePN4_p_chr02
	1981	chrUn_random	26164975	26167941	GSVIVG00003590001	GrapePN4_p_chr02
	1982	chrUn_random	26173966	26179603	GSVIVG00003591001	GrapePN4_p_chr02
	1983	chrUn_random	26288189	26290502	GSVIVG00003596001	GrapePN4_p_chr02
	1984	chrUn_random	26504645	26508761	GSVIVG00003604001	GrapePN4_p_chr02
	1985	chrUn_random	26509377	26513881	GSVIVG00003605001	GrapePN4_p_chr02
	1986	chrUn_random	26516204	26534729	GSVIVG00003606001	GrapePN4_p_chr02
	1987	chrUn_random	26649947	26654706	GSVIVG00003610001	GrapePN4_p_chr02
	1988	chrUn_random	26691852	26694190	GSVIVG00003612001	GrapePN4_p_chr02
	1989	chrUn_random	26727246	26727290	GSVIVG00003614001	GrapePN4_p_chr02
	1990	chrUn_random	31454078	31454994	GSVIVG00003616001	GrapePN4_p_chr07
	1991	chrUn_random	31457874	31462824	GSVIVG00003617001	GrapePN4_p_chr07
	1992	chrUn_random	31511887	31522018	GSVIVG00003620001	GrapePN4_p_chr07
	1993	chrUn_random	31526610	31527661	GSVIVG00003621001	GrapePN4_p_chr07
	1994	chrUn_random	31755517	31761567	GSVIVG00003625001	GrapePN4_p_chr07
	1995	chrUn_random	31767501	31775667	GSVIVG00003626001	GrapePN4_p_chr07
	1996	chrUn_random	31781372	31788254	GSVIVG00003628001	GrapePN4_p_chr07
	1997	chrUn_random	31793645	31799722	GSVIVG00003629001	GrapePN4_p_chr07
	1998	chrUn_random	31849854	31850861	GSVIVG00003632001	GrapePN4_p_chr07
[truncated: 3,987 more rows]

## Sheet: Table_S6
	Table S6. The inversions and translocations between the chromosomes of PN4_8x_2007 and PN4_2022
	Chr. ID of PN4_2022	Start site in PN4_2022	End site in PN4_2022	Chr. ID of PN4_8x_2007	Start site in PN4_8x_2007	End site in PN4_8x_2007	Polymorphism ID	Variation type
	GrapePN4_p_chr10	15876463	17650153	chr10	7875569	9647040	INV856	INV
	GrapePN4_p_chr11	17148787	17856891	chr11	11055508	11762387	INV857	INV
	GrapePN4_p_chr12	4982283	7934551	chr12	4901566	7868627	INV858	INV
	GrapePN4_p_chr12	8151880	10602191	chr12	7878628	10292187	INV859	INV
	GrapePN4_p_chr13	18622901	20385084	chr13	9790241	11272901	INV860	INV
	GrapePN4_p_chr15	20170083	20179401	chr15	7684294	7693613	INV861	INV
	GrapePN4_p_chr18	30773642	36574528	chr18	13837569	19691255	INV862	INV
	GrapePN4_p_chr19	1200167	1200846	chr19	1196967	1197646	INV863	INV
	GrapePN4_p_chr19	21457942	24376830	chr19	11164220	14071813	INV864	INV
	GrapePN4_p_chr02	6828122	6842997	chr04	423418	438508	INVTR1984	INVTR
	GrapePN4_p_chr02	6913626	6916145	chr01	1114995	1117514	INVTR1988	INVTR
	GrapePN4_p_chr03	13083641	13089375	chr19	10533246	10538989	INVTR2145	INVTR
	GrapePN4_p_chr03	21145102	21157284	chr14	4474641	4486935	INVTR2309	INVTR
	GrapePN4_p_chr04	7855822	7873697	chr04	7718847	7737306	INVTR918	INVTR
	GrapePN4_p_chr04	9210681	9239946	chr15	7327233	7356616	INVTR2392	INVTR
	GrapePN4_p_chr05	23290691	23307393	chr04	18308811	18325514	INVTR2635	INVTR
	GrapePN4_p_chr05	24691706	24695432	chr05	784947	788673	INVTR919	INVTR
	GrapePN4_p_chr06	5610565	5612779	chr04	16191966	16194180	INVTR2671	INVTR
	GrapePN4_p_chr06	18216569	18224501	chr17	8301596	8309528	INVTR2740	INVTR
	GrapePN4_p_chr06	24105994	24123547	chr03	6366392	6383313	INVTR2772	INVTR
	GrapePN4_p_chr07	14670032	14671353	chr10	4603197	4604518	INVTR2923	INVTR
	GrapePN4_p_chr07	25518917	25523653	chr19	5106886	5115644	INVTR3138	INVTR
	GrapePN4_p_chr10	3608	9420	chr14	19474620	19480434	INVTR3508	INVTR
	GrapePN4_p_chr10	4632544	4658722	chr07	10308340	10346082	INVTR3595	INVTR
	GrapePN4_p_chr10	25884174	25894413	chr02	11927542	11937791	INVTR3787	INVTR
	GrapePN4_p_chr11	18989171	18990792	chr19	605959	607580	INVTR3941	INVTR
	GrapePN4_p_chr12	3738369	3764730	chr19	11122763	11149074	INVTR3950	INVTR
	GrapePN4_p_chr13	6504031	6505482	chr09	15287645	15289117	INVTR4113	INVTR
	GrapePN4_p_chr13	23693848	23697917	chr07	10357922	10361919	INVTR4369	INVTR
	GrapePN4_p_chr13	24387269	24400795	chr09	16519394	16532014	INVTR4380	INVTR
	GrapePN4_p_chr14	6362891	6387605	chr11	13707335	13731958	INVTR4455	INVTR
	GrapePN4_p_chr15	404	15198	chr06	15075867	15090664	INVTR4679	INVTR
	GrapePN4_p_chr17	14796	277868	chr12	10407812	10548277	INVTR5152	INVTR
	GrapePN4_p_chr18	1076532	1083015	chr01	15037542	15045501	INVTR5336	INVTR
	GrapePN4_p_chr19	15842543	15843925	chr02	2663961	2665343	INVTR5839	INVTR
	GrapePN4_p_chr01	10350191	10354996	chr01	8855814	8860621	TRANS865	TRANS
	GrapePN4_p_chr01	26353884	26367210	chr01	14256923	14271106	TRANS866	TRANS
	GrapePN4_p_chr01	27127180	27139472	chr01	15029414	15043382	TRANS867	TRANS
	GrapePN4_p_chr02	17949336	17961523	chr02	14280885	14293072	TRANS868	TRANS
	GrapePN4_p_chr03	7022346	7023296	chr03	6427748	6428698	TRANS869	TRANS
	GrapePN4_p_chr04	3785946	3787991	chr04	3777872	3779917	TRANS870	TRANS
	GrapePN4_p_chr04	22680811	22682394	chr03	8234868	8236453	TRANS2519	TRANS
	GrapePN4_p_chr04	23172666	23177576	chr04	16371980	16377784	TRANS871	TRANS
	GrapePN4_p_chr05	1821189	1836227	chr05	1719683	1737456	TRANS872	TRANS
	GrapePN4_p_chr05	9148193	9151977	chr05	8826247	8830031	TRANS873	TRANS
	GrapePN4_p_chr05	10334690	10337236	chr05	10006462	10009008	TRANS874	TRANS
	GrapePN4_p_chr05	16293928	16294944	chr05	14012951	14013967	TRANS875	TRANS
	GrapePN4_p_chr05	18064769	18076542	chr05	15784468	15796241	TRANS876	TRANS
	GrapePN4_p_chr06	1384260	1385513	chr06	1373045	1374298	TRANS877	TRANS
	GrapePN4_p_chr06	4942252	4946879	chr06	4925427	4930043	TRANS878	TRANS
	GrapePN4_p_chr06	9254465	9258033	chr06	9228186	9231754	TRANS879	TRANS
	GrapePN4_p_chr06	22608058	22612649	chr06	23853617	23858210	TRANS880	TRANS
	GrapePN4_p_chr06	23083408	23085898	chr06	16594269	16596757	TRANS881	TRANS
	GrapePN4_p_chr06	23224022	23229191	chr06	18145091	18150259	TRANS882	TRANS
	GrapePN4_p_chr07	1179708	1186344	chr07	1126826	1133461	TRANS883	TRANS
	GrapePN4_p_chr07	4193542	4194892	chr07	4172526	4173876	TRANS884	TRANS
	GrapePN4_p_chr07	9080220	9138532	chr07	9130786	9189496	TRANS885	TRANS
	GrapePN4_p_chr07	9172323	9215703	chr07	9054765	9108846	TRANS886	TRANS
	GrapePN4_p_chr07	22059887	22060512	chr01	10902559	10903183	TRANS3091	TRANS
	GrapePN4_p_chr08	10089806	10090844	chr08	7839940	7840979	TRANS887	TRANS
	GrapePN4_p_chr09	9692926	9698392	chr09	8213589	8219055	TRANS888	TRANS
	GrapePN4_p_chr09	20618423	20623918	chr09	13275464	13280966	TRANS889	TRANS
	GrapePN4_p_chr09	22141661	22146317	chr09	14564163	14568819	TRANS890	TRANS
	GrapePN4_p_chr09	23590822	23639082	chr09	15960374	16011480	TRANS891	TRANS
	GrapePN4_p_chr10	1378970	1404629	chr09	1184956	1210964	TRANS3517	TRANS
	GrapePN4_p_chr10	8233321	8233969	chr07	9616797	9617445	TRANS3610	TRANS
	GrapePN4_p_chr10	13033285	13034542	chr10	4950959	4952216	TRANS892	TRANS
	GrapePN4_p_chr10	14347670	14378023	chr10	6371547	6402227	TRANS893	TRANS
	GrapePN4_p_chr10	17941508	17953039	chr01	14674339	14684918	TRANS3662	TRANS
	GrapePN4_p_chr11	3076280	3078052	chr11	3057043	3058815	TRANS894	TRANS
	GrapePN4_p_chr11	8192915	8200086	chr11	6034263	6041145	TRANS895	TRANS
	GrapePN4_p_chr11	12694420	12695781	chr11	10565664	10567032	TRANS896	TRANS
	GrapePN4_p_chr11	18215705	18223080	chr11	12144642	12152015	TRANS897	TRANS
	GrapePN4_p_chr12	4930755	4932136	chr12	10457262	10458644	TRANS898	TRANS
	GrapePN4_p_chr12	17316266	17325094	chr12	13025367	13034896	TRANS899	TRANS
	GrapePN4_p_chr12	18140622	18146016	chr12	13895642	13901039	TRANS900	TRANS
	GrapePN4_p_chr13	295920	297141	chr13	279323	280545	TRANS901	TRANS
	GrapePN4_p_chr13	2751093	2753285	chr06	23597962	23600154	TRANS4110	TRANS
	GrapePN4_p_chr13	4286825	4288483	chr13	4319697	4321356	TRANS902	TRANS
	GrapePN4_p_chr13	5939267	5944614	chr13	5966202	5971551	TRANS903	TRANS
	GrapePN4_p_chr13	9514394	9516076	chr13	9582188	9583870	TRANS904	TRANS
	GrapePN4_p_chr13	26214349	26221417	chr02	4760897	4767998	TRANS4405	TRANS
	GrapePN4_p_chr13	26267192	26285740	chr13	12730760	12758265	TRANS905	TRANS
	GrapePN4_p_chr13	28814629	28815732	chr13	15189240	15190343	TRANS906	TRANS
	GrapePN4_p_chr14	12387870	12394907	chr06	8138627	8145451	TRANS4555	TRANS
	GrapePN4_p_chr14	25899554	25923746	chr14	15075078	15100710	TRANS907	TRANS
	GrapePN4_p_chr15	63432	5444393	chr06	15282861	20197915	TRANS4680	TRANS
	GrapePN4_p_chr15	11052984	11061122	chr12	16888949	16898359	TRANS4762	TRANS
	GrapePN4_p_chr15	17112662	17126121	chr15	4685115	4698028	TRANS908	TRANS
	GrapePN4_p_chr15	17134464	17147735	chr15	4737287	4756756	TRANS909	TRANS
	GrapePN4_p_chr15	20809078	20810453	chr02	4759212	4760586	TRANS4811	TRANS
	GrapePN4_p_chr16	1466978	1485026	chr16	1633300	1651486	TRANS910	TRANS
	GrapePN4_p_chr16	1618697	1623411	chr16	1497947	1502598	TRANS911	TRANS
	GrapePN4_p_chr16	2831520	2833906	chr16	2857993	2860371	TRANS912	TRANS
	GrapePN4_p_chr16	6428922	6432436	chr07	2410859	2418214	TRANS4875	TRANS
	GrapePN4_p_chr17	3396305	3401651	chr17	2977634	2982980	TRANS913	TRANS
	GrapePN4_p_chr17	4509502	4510214	chr17	4101969	4102681	TRANS914	TRANS
	GrapePN4_p_chr19	3389229	3401951	chr19	3391978	3404153	TRANS915	TRANS
	GrapePN4_p_chr19	4006463	4021657	chr19	3991822	4006915	TRANS916	TRANS
	GrapePN4_p_chr19	6198883	6207681	chr19	6143003	6151893	TRANS917	TRANS
	GrapePN4_p_chr19	24992920	25001381	chr13	1451322	1463072	TRANS5902	TRANS
	GrapePN4_p_chr19	25431880	25435975	chr11	5513443	5517532	TRANS5913	TRANS
	GrapePN4_p_chr19	25741376	25747407	chr03	2690451	2698226	TRANS5918	TRANS

## Sheet: Table_S7
	Table S7. The inversions and translocations between the chromosomes of PN4_12x_2007 and PN4_2022
	Chr. ID of PN4_2022	Start site in PN4_2022	End site in PN4_2022	Chr. ID of PN4_12x_2007	Start site in PN4_12x_2007	End site in PN4_12x_2007	Variation ID	Variation type
	GrapePN4_p_chr01	13186352	14786378	chr01	12677763	14283723	INV1810	INV
	GrapePN4_p_chr02	4452981	4469421	chr02	4661218	4674939	INV1811	INV
	GrapePN4_p_chr02	4483456	4514151	chr02	4683623	4713851	INV1812	INV
	GrapePN4_p_chr02	5909128	5945599	chr02	5393507	5432686	INV1813	INV
	GrapePN4_p_chr03	3496577	5906617	chr03	3527500	5926567	INV1814	INV
	GrapePN4_p_chr03	9828837	11399578	chr03	9709378	11302869	INV1815	INV
	GrapePN4_p_chr03	11423420	12737193	chr03	11303370	12629422	INV1816	INV
	GrapePN4_p_chr03	16272794	17590773	chr03	12629923	13951505	INV1817	INV
	GrapePN4_p_chr05	14985	1914114	chr05	1	1912361	INV1818	INV
	GrapePN4_p_chr05	19254173	19566717	chr05	17599189	17914120	INV1819	INV
	GrapePN4_p_chr05	22989512	22998663	chr05	21317397	21326548	INV1820	INV
	GrapePN4_p_chr06	20759757	20768069	chr06	17761192	17769504	INV1821	INV
	GrapePN4_p_chr06	21455384	21461757	chr06	18461108	18467475	INV1822	INV
	GrapePN4_p_chr06	22447981	22454725	chr06	19482742	19489487	INV1823	INV
	GrapePN4_p_chr07	2518	704364	chr07	1	715717	INV1824	INV
	GrapePN4_p_chr07	13850991	15339713	chr07	12279204	13885589	INV1825	INV
	GrapePN4_p_chr07	22321280	22497873	chr07	14336501	14493170	INV1826	INV
	GrapePN4_p_chr07	22638311	22796318	chr07	14497133	14759676	INV1827	INV
	GrapePN4_p_chr08	4224977	4226029	chr08	4223673	4224725	INV1828	INV
	GrapePN4_p_chr10	2937044	2985115	chr10	1218331	1266596	INV1829	INV
	GrapePN4_p_chr10	8675688	8704775	chr10	3739075	3768162	INV1830	INV
	GrapePN4_p_chr10	13184024	13348354	chr10	8275830	8439812	INV1831	INV
	GrapePN4_p_chr10	21841422	25182718	chr10	12663871	16001703	INV1832	INV
	GrapePN4_p_chr10	27309622	27350378	chr10	18100194	18140952	INV1833	INV
	GrapePN4_p_chr11	7189988	7195579	chr11	7226776	7232364	INV1834	INV
	GrapePN4_p_chr11	10692513	10800452	chr11	10563949	10671885	INV1835	INV
	GrapePN4_p_chr12	3842	723709	chr12	1	710388	INV1836	INV
	GrapePN4_p_chr12	14616442	17355556	chr12	12558251	15360303	INV1837	INV
	GrapePN4_p_chr13	10975242	11634938	chr13	10697565	11348821	INV1838	INV
	GrapePN4_p_chr13	12354906	13889864	chr13	11349322	12897378	INV1839	INV
	GrapePN4_p_chr13	26292408	26796778	chr13	20911099	21414819	INV1840	INV
	GrapePN4_p_chr13	29131739	29680415	chr13	23749654	24297419	INV1841	INV
	GrapePN4_p_chr14	2578341	3538393	chr14	2578171	3558605	INV1842	INV
	GrapePN4_p_chr16	22540570	23180449	chr16	19824048	20470947	INV1843	INV
	GrapePN4_p_chr18	14461674	16340409	chr18	14397203	16314337	INV1844	INV
	GrapePN4_p_chr18	22963088	23380010	chr18	18640843	19065199	INV1845	INV
	GrapePN4_p_chr18	27615997	28853602	chr18	23058321	24219839	INV1846	INV
	GrapePN4_p_chr19	13732583	15258925	chr19	13704402	15250363	INV1847	INV
	GrapePN4_p_chr19	15471585	16183785	chr19	15250864	15968103	INV1848	INV
	GrapePN4_p_chr19	19398852	21058571	chr19	16355573	18026463	INV1849	INV
	GrapePN4_p_chr01	8256321	8263704	chr01	7927087	7934534	TRANS1850	TRANS
	GrapePN4_p_chr01	11439095	11447516	chr01	11061438	11069793	TRANS1851	TRANS
	GrapePN4_p_chr01	20262837	20264407	chr01	15514703	15516274	TRANS1852	TRANS
	GrapePN4_p_chr01	21659235	21661338	chr01	16909824	16911926	TRANS1853	TRANS
	GrapePN4_p_chr01	26268587	26275432	chr01	21533110	21539982	TRANS1854	TRANS
	GrapePN4_p_chr01	26943293	27130399	chr01	21576162	21745421	TRANS1855	TRANS
	GrapePN4_p_chr02	2667609	2669408	chr05	20288414	20290213	TRANS3319	TRANS
	GrapePN4_p_chr02	4708590	4710536	chr02	5583215	5585161	TRANS1856	TRANS
	GrapePN4_p_chr02	5111637	5118652	chr02	5081521	5088527	TRANS1857	TRANS
	GrapePN4_p_chr02	5385035	5388841	chr02	5353873	5357701	TRANS1858	TRANS
	GrapePN4_p_chr02	6802102	6826246	chr02	5471133	5497297	TRANS1859	TRANS
	GrapePN4_p_chr02	6994167	6995010	chr02	5585262	5586105	TRANS1860	TRANS
	GrapePN4_p_chr02	7134735	7149810	chr02	5669916	5685267	TRANS1861	TRANS
	GrapePN4_p_chr02	12174568	12182435	chr02	10832828	10840678	TRANS1862	TRANS
	GrapePN4_p_chr02	12222679	12230041	chr02	10784322	10791699	TRANS1863	TRANS
	GrapePN4_p_chr02	19122934	19123705	chr02	17042004	17042774	TRANS1864	TRANS
	GrapePN4_p_chr03	2165810	2174050	chr03	2181974	2190386	TRANS1865	TRANS
	GrapePN4_p_chr03	9119253	9122977	chr19	5830667	5834245	TRANS3442	TRANS
	GrapePN4_p_chr03	9651514	9657654	chr03	9651213	9657354	TRANS1866	TRANS
	GrapePN4_p_chr03	12977766	12992612	chr05	16576916	16592964	TRANS3461	TRANS
	GrapePN4_p_chr03	17717270	17791533	chr03	13953876	14010017	TRANS1867	TRANS
	GrapePN4_p_chr03	17777954	17829743	chr03	13992555	14034140	TRANS1868	TRANS
	GrapePN4_p_chr03	17808584	17846013	chr03	14181167	14212599	TRANS1869	TRANS
	GrapePN4_p_chr03	20437095	20438257	chr03	16406485	16407647	TRANS1870	TRANS
	GrapePN4_p_chr04	7265991	7344234	chr04	7364227	7441355	TRANS1871	TRANS
	GrapePN4_p_chr04	12530970	12531797	chr04	12368716	12369543	TRANS1872	TRANS
	GrapePN4_p_chr04	12573819	12577691	chr04	12416492	12420567	TRANS1873	TRANS
	GrapePN4_p_chr04	14197660	14200056	chr09	21462739	21465117	TRANS3600	TRANS
	GrapePN4_p_chr04	15403170	15405092	chr04	14213013	14214935	TRANS1874	TRANS
	GrapePN4_p_chr05	5780786	5781634	chr05	5582365	5583213	TRANS1875	TRANS
	GrapePN4_p_chr05	11380836	11382517	chr05	10814040	10815720	TRANS1876	TRANS
	GrapePN4_p_chr05	13516389	13521600	chr05	12989261	12994591	TRANS1877	TRANS
	GrapePN4_p_chr05	13552710	13559133	chr05	12947594	12954205	TRANS1878	TRANS
	GrapePN4_p_chr05	14007660	14168461	chr09	14562574	14739240	TRANS3717	TRANS
	GrapePN4_p_chr05	24775323	24793849	chr05	23031559	23050113	TRANS1879	TRANS
	GrapePN4_p_chr05	24795872	24830456	chr05	23050914	23116570	TRANS1880	TRANS
	GrapePN4_p_chr05	24806959	24855952	chr05	23088174	23144379	TRANS1881	TRANS
	GrapePN4_p_chr06	2514083	2515601	chr03	14382657	14384165	TRANS3807	TRANS
	GrapePN4_p_chr06	13737731	13749070	chr06	16580845	16593491	TRANS1882	TRANS
	GrapePN4_p_chr06	15804715	15805645	chr06	12814154	12815084	TRANS1883	TRANS
	GrapePN4_p_chr06	18667574	18749397	chr06	15665962	15749780	TRANS1884	TRANS
	GrapePN4_p_chr06	19221143	19229111	chr06	16270491	16278459	TRANS1885	TRANS
	GrapePN4_p_chr07	708345	712972	chr06	4966295	4970413	TRANS3969	TRANS
	GrapePN4_p_chr07	5891087	5897176	chr05	18006404	18012612	TRANS3983	TRANS
	GrapePN4_p_chr07	12558811	12563236	chr07	12233578	12237745	TRANS1886	TRANS
	GrapePN4_p_chr07	17056436	17065224	chr14	28328776	28337694	TRANS4089	TRANS
	GrapePN4_p_chr07	20135724	20155779	chr07	13886090	13906411	TRANS1887	TRANS
	GrapePN4_p_chr07	20159448	20238527	chr07	13935602	14005714	TRANS1888	TRANS
	GrapePN4_p_chr07	20918741	20922381	chr13	23003621	23010751	TRANS4187	TRANS
	GrapePN4_p_chr07	23464101	23478363	chr12	11466269	11484338	TRANS4235	TRANS
	GrapePN4_p_chr07	31510735	31511809	chr07	20862326	20863400	TRANS1889	TRANS
	GrapePN4_p_chr08	3160981	3161979	chr08	3158939	3159937	TRANS1890	TRANS
	GrapePN4_p_chr08	5121182	5121970	chr08	5122957	5123745	TRANS1891	TRANS
	GrapePN4_p_chr08	10081340	10082517	chr08	8932115	8933292	TRANS1892	TRANS
	GrapePN4_p_chr08	14302019	14302542	chr08	13174484	13175008	TRANS1893	TRANS
	GrapePN4_p_chr08	16032977	16037539	chr08	14892293	14896868	TRANS1894	TRANS
	GrapePN4_p_chr08	19543339	19556437	chr08	18354101	18367238	TRANS1895	TRANS
	GrapePN4_p_chr08	21079461	21096900	chr08	19893643	19915956	TRANS1896	TRANS
	GrapePN4_p_chr09	5243733	5260387	chr09	5303666	5323540	TRANS1897	TRANS
	GrapePN4_p_chr09	5426937	5428307	chr09	5462090	5463459	TRANS1898	TRANS
	GrapePN4_p_chr09	8479895	8494998	chr09	8507545	8522645	TRANS1899	TRANS
	GrapePN4_p_chr09	12075503	12078146	chr09	12180216	12182859	TRANS1900	TRANS
	GrapePN4_p_chr09	12086740	12088141	chr09	12178714	12180115	TRANS1901	TRANS
	GrapePN4_p_chr09	13237468	13258457	chr09	12512902	12535048	TRANS1902	TRANS
	GrapePN4_p_chr09	15232918	15258028	chr09	14746421	14771522	TRANS1903	TRANS
	GrapePN4_p_chr09	15468841	15469767	chr09	14931084	14931999	TRANS1904	TRANS
	GrapePN4_p_chr09	18307832	18308461	chr09	17027644	17028273	TRANS1905	TRANS
	GrapePN4_p_chr09	21517418	21569994	chr09	20429002	20481862	TRANS1906	TRANS
	GrapePN4_p_chr09	21693369	21730776	chr09	20328313	20360060	TRANS1907	TRANS
	GrapePN4_p_chr09	21731683	21768438	chr09	20252164	20288919	TRANS1908	TRANS
	GrapePN4_p_chr09	23599173	23628607	chr09	22377096	22406408	TRANS1909	TRANS
	GrapePN4_p_chr10	8802783	8809008	chr10	3557862	3564101	TRANS1910	TRANS
	GrapePN4_p_chr10	14028599	14034007	chr10	9146410	9151818	TRANS1911	TRANS
	GrapePN4_p_chr10	14064642	14068254	chr10	9111984	9115596	TRANS1912	TRANS
	GrapePN4_p_chr10	15887887	15888973	chr10	11001663	11002745	TRANS1913	TRANS
	GrapePN4_p_chr11	7096046	7113974	chr11	7127442	7143739	TRANS1914	TRANS
	GrapePN4_p_chr11	7273801	7286805	chr11	7311226	7323517	TRANS1915	TRANS
	GrapePN4_p_chr11	9693042	9693956	chr11	9543399	9544313	TRANS1916	TRANS
	GrapePN4_p_chr11	10964478	10965828	chr11	10843977	10845327	TRANS1917	TRANS
	GrapePN4_p_chr11	13468072	13468865	chr11	15223952	15224745	TRANS1918	TRANS
	GrapePN4_p_chr11	13704266	15492067	chr11	11134655	12928812	TRANS1919	TRANS
	GrapePN4_p_chr11	15051267	15605618	chr11	12482194	13042109	TRANS1920	TRANS
	GrapePN4_p_chr12	3512770	3526160	chr12	3563974	3579159	TRANS1921	TRANS
	GrapePN4_p_chr12	3675869	3677521	chr12	3682983	3684635	TRANS1922	TRANS
	GrapePN4_p_chr12	4117272	4118640	chr12	4105404	4106773	TRANS1923	TRANS
	GrapePN4_p_chr12	5235371	5240026	chr12	5210428	5215079	TRANS1924	TRANS
	GrapePN4_p_chr12	5255193	5259576	chr12	5190173	5194564	TRANS1925	TRANS
	GrapePN4_p_chr12	7544655	7546206	chr05	10134975	10136526	TRANS4954	TRANS
	GrapePN4_p_chr12	18184729	18188163	chr12	16208101	16211536	TRANS1926	TRANS
	GrapePN4_p_chr12	18328703	18335268	chr12	16545982	16552588	TRANS1927	TRANS
	GrapePN4_p_chr12	19734125	19735149	chr12	17760890	17761902	TRANS1928	TRANS
	GrapePN4_p_chr12	20330450	20331932	chr12	18355192	18356674	TRANS1929	TRANS
	GrapePN4_p_chr13	9517177	9523953	chr14	26934424	26941021	TRANS5111	TRANS
	GrapePN4_p_chr13	9894563	9900918	chr13	9618513	9624867	TRANS1930	TRANS
	GrapePN4_p_chr13	18701352	18702516	chr13	17752647	17753811	TRANS1931	TRANS
	GrapePN4_p_chr14	4101326	4102206	chr14	4124884	4125764	TRANS1932	TRANS
	GrapePN4_p_chr14	7439654	7444650	chr14	28117169	28121812	TRANS1933	TRANS
	GrapePN4_p_chr14	8070677	8124082	chr14	8242368	8295809	TRANS1934	TRANS
	GrapePN4_p_chr14	8119320	8127311	chr14	8236384	8244375	TRANS1935	TRANS
	GrapePN4_p_chr14	9445019	9447272	chr07	15261959	15264183	TRANS5354	TRANS
	GrapePN4_p_chr14	9553887	9554862	chr14	9616139	9617114	TRANS1936	TRANS
	GrapePN4_p_chr14	9554613	9555807	chr14	9614848	9616038	TRANS1937	TRANS
	GrapePN4_p_chr14	11122014	11124854	chr14	11193729	11196569	TRANS1938	TRANS
	GrapePN4_p_chr14	11132495	11134233	chr14	11203941	11205679	TRANS1939	TRANS
	GrapePN4_p_chr14	11140106	11143650	chr14	2573601	2577148	TRANS1940	TRANS
	GrapePN4_p_chr14	12161321	12162439	chr14	12260069	12261185	TRANS1941	TRANS
	GrapePN4_p_chr14	16771415	16772518	chr14	16898007	16899111	TRANS1942	TRANS
	GrapePN4_p_chr14	23617489	23628771	chr14	23793390	23804678	TRANS1943	TRANS
	GrapePN4_p_chr14	25721522	25730139	chr14	25848811	25858376	TRANS1944	TRANS
	GrapePN4_p_chr14	25899554	25911405	chr14	25877821	25885836	TRANS1945	TRANS
	GrapePN4_p_chr15	608577	609583	chr15	528427	529433	TRANS1946	TRANS
	GrapePN4_p_chr15	3946450	3948174	chr15	3889610	3891334	TRANS1947	TRANS
	GrapePN4_p_chr15	4688492	4705067	chr15	4442940	4459287	TRANS1948	TRANS
	GrapePN4_p_chr15	5587554	7222021	chr15	7670087	9097546	TRANS1949	TRANS
	GrapePN4_p_chr15	7215594	7225493	chr15	9090674	9100650	TRANS1950	TRANS
	GrapePN4_p_chr15	7220591	7228422	chr15	9095903	9101936	TRANS1951	TRANS
	GrapePN4_p_chr15	9275078	9357576	chr15	4548321	4604654	TRANS1952	TRANS
	GrapePN4_p_chr15	12841143	12843733	chr15	9791040	9793622	TRANS1953	TRANS
	GrapePN4_p_chr15	13532944	13548536	chr15	10528218	10543796	TRANS1954	TRANS
	GrapePN4_p_chr15	19911516	19912184	chr15	16857008	16857676	TRANS1955	TRANS
	GrapePN4_p_chr15	20820984	20822192	chr15	17532058	17533262	TRANS1956	TRANS
	GrapePN4_p_chr15	22933010	22934484	chr15	19654804	19656278	TRANS1957	TRANS
	GrapePN4_p_chr16	3451956	3457212	chr16	4689212	4696200	TRANS1958	TRANS
	GrapePN4_p_chr16	5574700	5602502	chr16	6794767	6822276	TRANS1959	TRANS
	GrapePN4_p_chr16	9134242	9135252	chr16	10396287	10397297	TRANS1960	TRANS
	GrapePN4_p_chr16	15447637	15475041	chr16	12976401	13003367	TRANS1961	TRANS
	GrapePN4_p_chr16	15465274	15509671	chr16	12934653	12975595	TRANS1962	TRANS
	GrapePN4_p_chr16	17554726	17689856	chr16	15278684	15356304	TRANS1963	TRANS
	GrapePN4_p_chr16	18850631	18893483	chr16	16325806	16369009	TRANS1964	TRANS
	GrapePN4_p_chr16	18995813	19024588	chr16	16422728	16487360	TRANS1965	TRANS
	GrapePN4_p_chr16	21686790	21707230	chr16	18982254	19011701	TRANS1966	TRANS
	GrapePN4_p_chr17	399168	409710	chr04	14199237	14213011	TRANS5741	TRANS
	GrapePN4_p_chr17	11827330	11831654	chr17	11416994	11421263	TRANS1967	TRANS
	GrapePN4_p_chr17	16391984	16490871	chr17	13573640	13680257	TRANS1968	TRANS
	GrapePN4_p_chr17	17101729	17102772	chr17	14314515	14315556	TRANS1969	TRANS
	GrapePN4_p_chr18	18453518	18454534	chr18	17944086	17945100	TRANS1970	TRANS
	GrapePN4_p_chr18	24335485	24337895	chr06	12053971	12056381	TRANS6032	TRANS
	GrapePN4_p_chr18	30718327	30780258	chr18	25337282	25400288	TRANS1971	TRANS
	GrapePN4_p_chr19	3464875	3470196	chr19	3446095	3452256	TRANS1972	TRANS
	GrapePN4_p_chr19	4006463	4046164	chr19	3971314	4014829	TRANS1973	TRANS
	GrapePN4_p_chr19	4397525	4398359	chr19	4436956	4437790	TRANS1974	TRANS
	GrapePN4_p_chr19	11225504	11226879	chr19	11192092	11193467	TRANS1975	TRANS
	GrapePN4_p_chr19	11666574	11668076	chr19	11632420	11633917	TRANS1976	TRANS
	GrapePN4_p_chr19	12842477	12844107	chr19	12803615	12805242	TRANS1977	TRANS
	GrapePN4_p_chr19	19067904	19074501	chr19	16021991	16028586	TRANS1978	TRANS
	GrapePN4_p_chr19	22108381	22109212	chr19	18898841	18899669	TRANS1979	TRANS
	GrapePN4_p_chr19	24636403	24637426	chr19	21460719	21461742	TRANS1980	TRANS
	GrapePN4_p_chr19	24639506	24640905	chr19	21464754	21466153	TRANS1981	TRANS
	GrapePN4_p_chr19	24701082	24705152	chr19	21534672	21538742	TRANS1982	TRANS
	GrapePN4_p_chr19	26380884	26387421	chr19	23237688	23244225	TRANS1983	TRANS
	GrapePN4_p_chr01	12998925	13030011	chr16	12266987	12298538	INVTR3217	INVTR
	GrapePN4_p_chr02	4637003	4653580	chr05	24507456	24523919	INVTR3325	INVTR
	GrapePN4_p_chr02	4647117	4679080	chr05	24482888	24513919	INVTR3326	INVTR
	GrapePN4_p_chr02	6019585	6046554	chr02	160143	187084	INVTR1984	INVTR
	GrapePN4_p_chr02	6029940	6181960	chr02	23544	177419	INVTR1985	INVTR
	GrapePN4_p_chr02	6176183	6200703	chr02	1517	29327	INVTR1986	INVTR
	GrapePN4_p_chr02	6913626	6917560	chr01	1156853	1160933	INVTR3366	INVTR
	GrapePN4_p_chr04	12206395	12207628	chr18	16314438	16315672	INVTR3582	INVTR
	GrapePN4_p_chr05	19564579	19589427	chr14	6418712	6447298	INVTR3744	INVTR
	GrapePN4_p_chr05	19612390	19662435	chr05	17483499	17533507	INVTR1987	INVTR
	GrapePN4_p_chr06	21472732	21473572	chr08	2620272	2621112	INVTR3938	INVTR
	GrapePN4_p_chr07	17080375	17087653	chr12	21452910	21459717	INVTR4091	INVTR
	GrapePN4_p_chr07	17121243	17121851	chr07	719078	719686	INVTR1988	INVTR
	GrapePN4_p_chr07	17612811	17616474	chr07	13915879	13919533	INVTR1989	INVTR
	GrapePN4_p_chr07	18561456	18575289	chr14	9120141	9137202	INVTR4136	INVTR
	GrapePN4_p_chr07	18639855	18655269	chr05	20311124	20329140	INVTR4138	INVTR
	GrapePN4_p_chr07	19124175	19138855	chr08	9370486	9384662	INVTR4143	INVTR
	GrapePN4_p_chr07	19653627	19655258	chr07	15278474	15280102	INVTR1990	INVTR
	GrapePN4_p_chr07	23462923	23464573	chr12	8328949	8330555	INVTR4234	INVTR
	GrapePN4_p_chr07	25516901	25523653	chr19	5165566	5178758	INVTR4260	INVTR
	GrapePN4_p_chr09	1120195	1124978	chr07	13919618	13924474	INVTR4443	INVTR
	GrapePN4_p_chr09	21426576	21431745	chr19	20193131	20198124	INVTR4597	INVTR
	GrapePN4_p_chr10	4042595	4043906	chr06	3929316	3930630	INVTR4696	INVTR
	GrapePN4_p_chr10	15869126	15875976	chr11	2234325	2241175	INVTR4776	INVTR
	GrapePN4_p_chr10	18263840	18264712	chr04	20684491	20685363	INVTR4816	INVTR
	GrapePN4_p_chr12	13024176	13375741	chr12	8392549	8713187	INVTR1991	INVTR
	GrapePN4_p_chr12	13221953	13437955	chr12	8330656	8546339	INVTR1992	INVTR
	GrapePN4_p_chr13	9512356	9521160	chr07	12199292	12209504	INVTR5110	INVTR
	GrapePN4_p_chr13	25528459	25545243	chr12	17610670	17629016	INVTR5268	INVTR
	GrapePN4_p_chr16	805186	812938	chr08	20607060	20614835	INVTR5511	INVTR
	GrapePN4_p_chr16	3229123	3230347	chr13	20189095	20190321	INVTR5523	INVTR
	GrapePN4_p_chr16	11189506	12775392	chr16	3523014	4679459	INVTR1993	INVTR
	GrapePN4_p_chr18	1086077	1097536	chr07	717675	729014	INVTR5890	INVTR
	GrapePN4_p_chr18	7798498	7800365	chr06	2953217	2955085	INVTR5909	INVTR
	GrapePN4_p_chr18	23438356	23441129	chr18	18558245	18561017	INVTR1994	INVTR
	GrapePN4_p_chr18	29405911	29477412	chr15	5290462	5362377	INVTR6044	INVTR
	GrapePN4_p_chr19	10390741	10394469	chr03	9462089	9465835	INVTR6201	INVTR

## Sheet: Table_S8
	Table S8. The repetitive sequence of hap1, hap2, and consensus genomes of 'PN'
	Hap1			Hap2		Consensus
	Length (bp)	521696371		512859814		529395758
	Type	Repeat Size	% of genome	Repeat Size	% of genome	Repeat Size	% of genome
	Trf	54208737	10.3909	54256247	10.5792	58341901	11.0205
	Repeatmasker	195052223	37.3881	195199557	38.061	192277140	36.3201
	Proteinmask	70207914	13.4576	69981621	13.6454	69052905	13.0437
	De novo	328045084	62.8805	322734133	62.9283	251855232	47.5741
	Total	338523338	64.889	332380967	64.8093	290272690	54.8309
	De novo
	Type	Length (Bp)	% in genome	Length (Bp)	% in genome	Length (Bp)	% in genome
	DNA	29450404	5.64512	28979572	5.65058	26662665	5.03643
	LINE	19113553	3.66373	18735255	3.65309	14742027	2.78469
	SINE	361796	0.06935	77873	0.015184	0	0
	LTR	267122476	51.2027	263345936	51.3485	207004316	39.102
	Other	0	0	0	0	0	0
	Satellite	21311	0.004085	16698	0.003256	670752	0.126701
	Simple_repeat	420	8.1e-05	1009	0.000197	167370	0.031615
	Unknown	26268902	5.03529	25831993	5.03685	7680095	1.45073
	Total	328045084	62.8805	322734133	62.9283	251855232	47.5741
			Repbase TEs		TE protiens		De novo		Combined TEs
	Hap1	Type	Length (Bp)	% in genome	Length (Bp)	% in genome	Length (Bp)	% in genome	Length (Bp)	% in genome
		DNA	34072656	6.53113	1890477	0.362371	29450404	5.64512	48810766	9.35616
		LINE	21225594	4.06857	14673368	2.81263	19113553	3.66373	25650006	4.91665
		SINE	19260	0.003692	0	0	361796	0.06935	380699	0.072973
		LTR	140646800	26.9595	53657696	10.2852	267122476	51.2027	269140910	51.5896
		Other	11486	0.002202	0	0	0	0	11486	0.002202
		Unknown	0	0	0	0	26268902	5.03529	26268902	5.03529
		Total	195052223	37.3881	70207914	13.4576	328023353	62.8763	332791059	63.7902
	Hap2	DNA	33893066	6.60864	2063188	0.402291	28979572	5.65058	48128529	9.38434
		LINE	21188947	4.13153	14658649	2.85822	18735255	3.65309	25436126	4.95966
		SINE	18885	0.003682	0	0	77873	0.015184	96621	0.01884
		LTR	141037523	27.5002	53272159	10.3873	263345936	51.3485	265288742	51.7273
		Other	11609	0.002264	0	0	0	0	11609	0.002264
		Unknown	0	0	0	0	25831993	5.03685	25831993	5.03685
		Total	195199557	38.061	69981621	13.6454	322716426	62.9249	327294504	63.8175
	Consensus	DNA	28728314	5.42662	2358964	0.445596	26662665	5.03643	44084439	8.32731
		LINE	21049629	3.97616	14044792	2.65299	14742027	2.78469	25379170	4.79399
		SINE	849432	0.160453	0	0	0	0	849432	0.160453
		LTR	142482682	26.9142	52661632	9.9475	207004316	39.102	222206565	41.9736
		Other	2137	0.000404	0	0	0	0	2137	0.000404
		Unknown	0	0	0	0	7680095	1.45073	7680095	1.45073
		Total	192277140	36.3201	69052905	13.0437	251017110	47.4158	278942463	52.6907

## Sheet: Table_S9
	Table S9. The GO annotation of the genes in PN4_2007, PN4_2022 and PN_2022
	GO id	Description	Class	Gene counts in PN4_2007	Gene counts in PN4_2022	Gene counts in PN_2022	Difference between PN4_2007 and PN4_2022	Difference between PN4_2022 and PN_2022
	GO:0097159	organic cyclic compound binding	molecular_function	5854	8994	13937	3140	4943
	GO:0071704	organic substance metabolic process	biological_process	5870	8818	12458	2948	3640
	GO:0044238	primary metabolic process	biological_process	5685	8216	11815	2531	3599
	GO:0005622	intracellular anatomical structure	cellular_component	2851	10131	11612	7280	1481
	GO:0016020	membrane	cellular_component	1984	9011	11340	7027	2329
	GO:0036094	small molecule binding	molecular_function	6210	7916	11135	1706	3219
	GO:0043226	organelle	cellular_component	2200	8802	10263	6602	1461
	GO:0005737	cytoplasm	cellular_component	528	6415	7648	5887	1233
	GO:0044237	cellular metabolic process	biological_process	4236	6035	6933	1799	898
	GO:0016740	transferase activity	molecular_function	2499	4851	6781	2352	1930
	GO:0009058	biosynthetic process	biological_process	2543	4908	5469	2365	561
	GO:0016787	hydrolase activity	molecular_function	1635	3591	5055	1956	1464
	GO:0097367	carbohydrate derivative binding	molecular_function	3345	3896	4735	551	839
	GO:0140096	catalytic activity, acting on a protein	molecular_function	2139	3050	3836	911	786
	GO:0050789	regulation of biological process	biological_process	936	2902	3102	1966	200
	GO:0140640	catalytic activity, acting on a nucleic acid	molecular_function	458	1273	2915	815	1642
	GO:0016491	oxidoreductase activity	molecular_function	1500	1986	2487	486	501
	GO:0071840	cellular component organization or biogenesis	biological_process	315	2029	2069	1714	40
	GO:0005515	protein binding	molecular_function	1797	1627	2063	-170	436
	GO:0051234	establishment of localization	biological_process	1311	1882	1994	571	112
	GO:0006950	response to stress	biological_process	672	1685	1959	1013	274
	GO:0022857	transmembrane transporter activity	molecular_function	522	1497	1812	975	315
	GO:0071944	cell periphery	cellular_component	120	1576	1772	1456	196
	GO:0051716	cellular response to stimulus	biological_process	296	1697	1751	1401	54
	GO:0012505	endomembrane system	cellular_component	132	1436	1438	1304	2
	GO:0044281	small molecule metabolic process	biological_process	677	1370	1437	693	67
	GO:0009056	catabolic process	biological_process	309	1331	1387	1022	56
	GO:0031967	organelle envelope	cellular_component	93	906	1308	813	402
	GO:0005829	cytosol	cellular_component	21	1181	1154	1160	-27
	GO:1902494	catalytic complex	cellular_component	308	1034	1120	726	86
	GO:0007154	cell communication	biological_process	200	1018	1071	818	53
	GO:0042221	response to chemical	biological_process	30	890	1027	860	137
	GO:0033036	macromolecule localization	biological_process	300	971	1000	671	29
	GO:0051641	cellular localization	biological_process	275	1005	989	730	-16
	GO:0098796	membrane protein complex	cellular_component	180	581	963	401	382
	GO:0048856	anatomical structure development	biological_process	26	864	916	838	52
	GO:0005576	extracellular region	cellular_component	166	602	897	436	295
	GO:0003700	DNA-binding transcription factor activity	molecular_function	442	736	848	294	112
	GO:1990904	ribonucleoprotein complex	cellular_component	89	637	844	548	207
	GO:0003735	structural constituent of ribosome	molecular_function	351	465	812	114	347
	GO:0009719	response to endogenous stimulus	biological_process	19	565	667	546	102
	GO:0030246	carbohydrate binding	molecular_function	266	448	640	182	192
	GO:0031974	membrane-enclosed lumen	cellular_component	34	633	640	599	7
	GO:0009628	response to abiotic stimulus	biological_process	30	620	632	590	12
	GO:0140513	nuclear protein-containing complex	cellular_component	59	668	603	609	-65
	GO:0018995	host cellular component	cellular_component	0	45	526	45	481
	GO:0016829	lyase activity	molecular_function	411	392	506	-19	114
	GO:0140535	intracellular protein-containing complex	cellular_component	93	545	497	452	-48
	GO:0007049	cell cycle	biological_process	75	490	460	415	-30
	GO:0031984	organelle subcompartment	cellular_component	18	459	453	441	-6
	GO:0016874	ligase activity	molecular_function	182	381	438	199	57
	GO:0009791	post-embryonic development	biological_process	0	384	404	384	20
	GO:0009605	response to external stimulus	biological_process	3	323	403	320	80
	GO:0030234	enzyme regulator activity	molecular_function	95	391	401	296	10
	GO:0032259	methylation	biological_process	7	334	388	327	54
	GO:0009607	response to biotic stimulus	biological_process	3	302	386	299	84
	GO:0003006	developmental process involved in reproduction	biological_process	0	353	382	353	29
	GO:0030312	external encapsulating structure	cellular_component	93	272	382	179	110
	GO:0009532	plastid stroma	cellular_component	0	266	378	266	112
	GO:0071554	cell wall organization or biogenesis	biological_process	115	339	357	224	18
	GO:0022402	cell cycle process	biological_process	5	370	346	365	-24
	GO:0065008	regulation of biological quality	biological_process	12	301	343	289	42
	GO:0008289	lipid binding	molecular_function	85	264	313	179	49
	GO:0044877	protein-containing complex binding	molecular_function	12	320	306	308	-14
	GO:0016853	isomerase activity	molecular_function	80	305	279	225	-26
	GO:0099080	supramolecular complex	cellular_component	31	272	276	241	4
	GO:0051301	cell division	biological_process	5	268	249	263	-19
	GO:0007017	microtubule-based process	biological_process	117	231	247	114	16
	GO:0009653	anatomical structure morphogenesis	biological_process	6	222	244	216	22
	GO:0098798	mitochondrial protein-containing complex	cellular_component	7	160	226	153	66
	GO:0030054	cell junction	cellular_component	0	194	218	194	24
	GO:0005654	nucleoplasm	cellular_component	11	225	217	214	-8
	GO:0055044	symplast	cellular_component	0	192	215	192	23
	GO:0019748	secondary metabolic process	biological_process	1	147	213	146	66
	GO:0006457	protein folding	biological_process	148	192	209	44	17
	GO:0032993	protein-DNA complex	cellular_component	66	183	203	117	20
	GO:0048869	cellular developmental process	biological_process	3	175	197	172	22
	GO:0043603	amide metabolic process	biological_process	18	185	195	167	10
	GO:0008037	cell recognition	biological_process	0	93	194	93	101
	GO:0065009	regulation of molecular function	biological_process	111	188	193	77	5
	GO:0030674	protein-macromolecule adaptor activity	molecular_function	8	185	181	177	-4
	GO:0048878	chemical homeostasis	biological_process	63	188	176	125	-12
	GO:0140678	molecular function inhibitor activity	molecular_function	57	138	175	81	37
	GO:0070085	glycosylation	biological_process	54	148	156	94	8
	GO:0019725	cellular homeostasis	biological_process	99	165	148	66	-17
	GO:0051640	organelle localization	biological_process	13	140	138	127	-2
	GO:0140677	molecular function activator activity	molecular_function	12	129	133	117	4
	GO:0045156	electron transporter, transferring electrons within the cyclic electron transport pathway of photosynthesis activity	molecular_function	0	18	132	18	114
	GO:0019953	sexual reproduction	biological_process	5	128	121	123	-7
	GO:0038023	signaling receptor activity	molecular_function	195	109	120	-86	11
	GO:0070469	respirasome	cellular_component	10	87	119	77	32
	GO:0030029	actin filament-based process	biological_process	25	101	114	76	13
	GO:0003777	microtubule motor activity	molecular_function	81	91	110	10	19
	GO:0090693	plant organ senescence	biological_process	0	95	108	95	13
	GO:0016049	cell growth	biological_process	0	86	106	86	20
	GO:0048589	developmental growth	biological_process	0	89	106	89	17
	GO:0031667	response to nutrient levels	biological_process	35	85	85	50	0
	GO:1990351	transporter complex	cellular_component	15	62	85	47	23
	GO:0042440	pigment metabolic process	biological_process	29	88	84	59	-4
	GO:0005667	transcription regulator complex	cellular_component	25	81	84	56	3
	GO:0005319	lipid transporter activity	molecular_function	11	60	79	49	19
	GO:0099023	vesicle tethering complex	cellular_component	18	88	78	70	-10
	GO:0005615	extracellular space	cellular_component	0	50	73	50	23
	GO:0140534	endoplasmic reticulum protein-containing complex	cellular_component	8	73	71	65	-2
	GO:0016459	myosin complex	cellular_component	20	53	67	33	14
	GO:1901681	sulfur compound binding	molecular_function	24	62	65	38	3
	GO:0048646	anatomical structure formation involved in morphogenesis	biological_process	2	52	61	50	9
	GO:0061919	process utilizing autophagic mechanism	biological_process	3	58	54	55	-4
	GO:0033218	amide binding	molecular_function	14	46	53	32	7
	GO:0120114	Sm-like protein family complex	cellular_component	0	60	53	60	-7
	GO:0019898	extrinsic component of membrane	cellular_component	14	55	50	41	-5
	GO:0005875	microtubule associated complex	cellular_component	81	47	50	-34	3
	GO:0008186	ATP-dependent activity, acting on RNA	molecular_function	0	61	49	61	-12
	GO:0098687	chromosomal region	cellular_component	0	57	48	57	-9
	GO:0022406	membrane docking	biological_process	13	44	47	31	3
	GO:0048609	multicellular organismal reproductive process	biological_process	0	47	47	47	0
	GO:0140142	nucleocytoplasmic carrier activity	molecular_function	0	47	47	47	0
	GO:0051235	maintenance of location	biological_process	9	45	46	36	1
	GO:0044706	multi-multicellular organism process	biological_process	0	42	46	42	4
	GO:0009856	pollination	biological_process	0	42	46	42	4
	GO:0042562	hormone binding	molecular_function	0	33	41	33	8
	GO:0042277	peptide binding	molecular_function	9	50	41	41	-9
	GO:0007623	circadian rhythm	biological_process	0	48	39	48	-9
	GO:0009295	nucleoid	cellular_component	0	26	39	26	13
	GO:0022624	proteasome accessory complex	cellular_component	0	45	39	45	-6
	GO:0005838	proteasome regulatory particle	cellular_component	0	45	39	45	-6
	GO:0021700	developmental maturation	biological_process	0	34	37	34	3
	GO:0016604	nuclear body	cellular_component	0	44	36	44	-8
	GO:0031503	protein-containing complex localization	biological_process	0	33	36	33	3
	GO:0005657	replication fork	cellular_component	2	36	35	34	-1
	GO:0008219	cell death	biological_process	531	36	33	-495	-3
	GO:0007389	pattern specification process	biological_process	0	37	33	37	-4
	GO:0010118	stomatal movement	biological_process	0	32	32	32	0
	GO:0005200	structural constituent of cytoskeleton	molecular_function	0	33	31	33	-2
	GO:0017056	structural constituent of nuclear pore	molecular_function	4	35	31	31	-4
	GO:0006955	immune response	biological_process	5	25	27	20	2
	GO:0009845	seed germination	biological_process	0	28	27	28	-1
	GO:0008283	cell population proliferation	biological_process	6	23	26	17	3
	GO:0045158	electron transporter, transferring electrons within cytochrome b6/f complex of photosystem II activity	molecular_function	0	4	26	4	22
	GO:0140318	protein transporter activity	molecular_function	17	30	26	13	-4
	GO:0042995	cell projection	cellular_component	0	25	25	25	0
	GO:0010287	plastoglobule	cellular_component	0	22	24	22	2
	GO:0030545	signaling receptor regulator activity	molecular_function	6	14	24	8	10
	GO:1990748	cellular detoxification	biological_process	2	23	23	21	0
	GO:0000940	outer kinetochore	cellular_component	0	33	23	33	-10
	GO:0036452	ESCRT complex	cellular_component	0	21	21	21	0
	GO:0005852	eukaryotic translation initiation factor 3 complex	cellular_component	2	19	20	17	1
	GO:0008540	proteasome regulatory particle, base subcomplex	cellular_component	0	26	20	26	-6
	GO:0032300	mismatch repair complex	cellular_component	0	17	19	17	2
	GO:0031262	Ndc80 complex	cellular_component	0	28	19	28	-9
	GO:0072341	modified amino acid binding	molecular_function	5	17	18	12	1
	GO:0140029	exocytic process	biological_process	12	18	17	6	-1
	GO:0010073	meristem maintenance	biological_process	0	16	17	16	1
	GO:0005815	microtubule organizing center	cellular_component	5	15	17	10	2
	GO:0098552	side of membrane	cellular_component	0	19	17	19	-2
	GO:0006903	vesicle targeting	biological_process	0	17	17	17	0
	GO:0048532	anatomical structure arrangement	biological_process	0	15	16	15	1
	GO:0070971	endoplasmic reticulum exit site	cellular_component	0	17	16	17	-1
	GO:0000407	phagophore assembly site	cellular_component	0	18	16	18	-2
	GO:0008541	proteasome regulatory particle, lid subcomplex	cellular_component	0	17	16	17	-1
	GO:0060590	ATPase regulator activity	molecular_function	4	14	15	10	1
	GO:0048471	perinuclear region of cytoplasm	cellular_component	0	14	15	14	1
	GO:0031977	thylakoid lumen	cellular_component	0	15	15	15	0
	GO:0032196	transposition	biological_process	0	6	15	6	9
	GO:0009986	cell surface	cellular_component	0	11	14	11	3
	GO:0031386	protein tag activity	molecular_function	0	16	14	16	-2
	GO:0016597	amino acid binding	molecular_function	33	15	13	-18	-2
	GO:0051606	detection of stimulus	biological_process	0	17	13	17	-4
	GO:0009292	horizontal gene transfer	biological_process	0	6	13	6	7
	GO:0009524	phragmoplast	cellular_component	0	13	13	13	0
	GO:0016251	RNA polymerase II general transcription initiation factor activity	molecular_function	0	7	13	7	6
	GO:0051410	detoxification of nitrogen compound	biological_process	0	7	12	7	5
	GO:0043934	sporulation	biological_process	0	8	12	8	4
	GO:0007163	establishment or maintenance of cell polarity	biological_process	0	11	11	11	0
	GO:0098727	maintenance of cell number	biological_process	0	11	11	11	0
	GO:0009561	megagametogenesis	biological_process	0	13	11	13	-2
	GO:0007155	cell adhesion	biological_process	17	9	10	-8	1
	GO:0022611	dormancy process	biological_process	0	12	10	12	-2
	GO:0005851	eukaryotic translation initiation factor 2B complex	cellular_component	0	15	10	15	-5
	GO:0009566	fertilization	biological_process	0	7	10	7	3
	GO:0042555	MCM complex	cellular_component	0	10	10	10	0
	GO:0009846	pollen germination	biological_process	0	9	10	9	1
	GO:0019773	proteasome core complex, alpha-subunit complex	cellular_component	0	11	10	11	-1
	GO:0005199	structural constituent of cell wall	molecular_function	2	6	10	4	4
	GO:0009838	abscission	biological_process	0	5	9	5	4
	GO:0001906	cell killing	biological_process	1	6	9	5	3
	GO:0141060	disruption of anatomical structure in another organism	biological_process	1	6	9	5	3
	GO:0045177	apical part of cell	cellular_component	0	7	8	7	1
	GO:0005885	Arp2/3 protein complex	cellular_component	0	12	8	12	-4
	GO:0048870	cell motility	biological_process	10	5	8	-5	3
	GO:0000146	microfilament motor activity	molecular_function	0	11	8	11	-3
	GO:0034399	nuclear periphery	cellular_component	0	9	8	9	-1
	GO:0140414	phosphopantetheine-dependent carrier activity	molecular_function	13	6	8	-7	2
	GO:0051192	prosthetic group binding	molecular_function	13	6	8	-7	2
	GO:0032153	cell division site	cellular_component	0	7	7	7	0
	GO:0032963	collagen metabolic process	biological_process	0	3	7	3	4
	GO:0016272	prefoldin complex	cellular_component	4	8	7	4	-1
	GO:0090734	site of DNA damage	cellular_component	0	7	7	7	0
	GO:0009504	cell plate	cellular_component	0	7	6	7	-1
	GO:0008278	cohesin complex	cellular_component	0	10	6	10	-4
	GO:0000796	condensin complex	cellular_component	0	8	6	8	-2
	GO:0033061	DNA recombinase mediator complex	cellular_component	0	5	6	5	1
	GO:0000408	EKC/KEOPS complex	cellular_component	0	4	6	4	2
	GO:0000930	gamma-tubulin complex	cellular_component	0	7	6	7	-1
	GO:0016530	metallochaperone activity	molecular_function	1	5	6	4	1
	GO:0071941	nitrogen cycle metabolic process	biological_process	3	6	6	3	0
	GO:0016363	nuclear matrix	cellular_component	0	5	6	5	1
	GO:0000808	origin recognition complex	cellular_component	3	6	6	3	0
	GO:0051189	prosthetic group metabolic process	biological_process	8	7	6	-1	-1
	GO:0031209	SCAR complex	cellular_component	0	4	6	4	2
	GO:0030427	site of polarized growth	cellular_component	0	6	6	6	0
	GO:0000922	spindle pole	cellular_component	5	7	6	2	-1
	GO:0044403	biological process involved in symbiotic interaction	biological_process	1	5	5	4	0
	GO:0032451	demethylase activity	molecular_function	0	8	5	8	-3
	GO:0005850	eukaryotic translation initiation factor 2 complex	cellular_component	2	5	5	3	0
	GO:0010014	meristem initiation	biological_process	0	4	5	4	1
	GO:0055046	microgametogenesis	biological_process	0	6	5	6	-1
	GO:0005344	oxygen carrier activity	molecular_function	0	2	5	2	3
	GO:0009574	preprophase band	cellular_component	0	2	5	2	3
	GO:0140597	protein carrier chaperone	molecular_function	0	5	5	5	0
	GO:0000974	Prp19 complex	cellular_component	0	4	5	4	1
	GO:0010319	stromule	cellular_component	0	4	5	4	1
	GO:0032432	actin filament bundle	cellular_component	0	2	4	2	2
	GO:1990298	bub1-bub3 complex	cellular_component	0	3	4	3	1
	GO:1990110	callus formation	biological_process	0	2	4	2	2
	GO:0060187	cell pole	cellular_component	0	5	4	5	-1
	GO:0070988	demethylation	biological_process	0	5	4	5	-1
	GO:0005663	DNA replication factor C complex	cellular_component	0	5	4	5	-1
	GO:0005854	nascent polypeptide-associated complex	cellular_component	0	5	4	5	-1
	GO:0032777	piccolo histone acetyltransferase complex	cellular_component	0	3	4	3	1
	GO:2001057	reactive nitrogen species metabolic process	biological_process	2	5	4	3	-1
	GO:1990112	RQC complex	cellular_component	0	3	4	3	1
	GO:0051233	spindle midzone	cellular_component	0	4	4	4	0
	GO:0099086	synaptonemal structure	cellular_component	0	4	4	4	0
	GO:0003008	system process	biological_process	4	4	4	0	0
	GO:0042330	taxis	biological_process	1	7	4	6	-3
	GO:0031252	cell leading edge	cellular_component	0	3	3	3	0
	GO:0009975	cyclase activity	molecular_function	6	6	3	0	-3
	GO:0005853	eukaryotic translation elongation factor 1 complex	cellular_component	3	3	3	0	0
	GO:0031256	leading edge membrane	cellular_component	0	3	3	3	0
	GO:0050879	multicellular organismal movement	biological_process	0	5	3	5	-2
	GO:0036402	proteasome-activating activity	molecular_function	0	3	3	3	0
	GO:0043335	protein unfolding	biological_process	0	5	3	5	-2
	GO:0018444	translation release factor complex	cellular_component	0	2	3	2	1
	GO:0046794	transport of virus	biological_process	0	3	3	3	0
	GO:0043176	amine binding	molecular_function	0	2	2	2	0
	GO:0033186	CAF-1 complex	cellular_component	0	1	2	1	1
	GO:0048226	Casparian strip	cellular_component	0	2	2	2	0
	GO:0061687	detoxification of inorganic compound	biological_process	0	3	2	3	-1
	GO:0150005	enzyme activator complex	cellular_component	3	3	2	0	-1
	GO:0008290	F-actin capping protein complex	cellular_component	2	2	2	0	0
	GO:0010022	meristem determinacy	biological_process	0	2	2	2	0
	GO:1990752	microtubule end	cellular_component	0	3	2	3	-1
	GO:0048871	multicellular organismal-level homeostasis	biological_process	0	2	2	2	0
	GO:0044232	organelle membrane contact site	cellular_component	0	1	2	1	1
	GO:0046484	oxazole or thiazole metabolic process	biological_process	0	2	2	2	0
	GO:0042597	periplasmic space	cellular_component	1	2	2	1	0
	GO:0009510	plasmodesmatal desmotubule	cellular_component	0	0	2	0	2
	GO:0097255	R2TP complex	cellular_component	0	2	2	2	0
	GO:0097196	Shu complex	cellular_component	0	2	2	2	0
	GO:0043036	starch grain	cellular_component	0	3	2	3	-1
	GO:0097164	ammonium ion metabolic process	biological_process	0	1	1	1	0
	GO:0061574	ASAP complex	cellular_component	0	1	1	1	0
	GO:0045178	basal part of cell	cellular_component	0	1	1	1	0
	GO:1990745	EARP complex	cellular_component	0	4	1	4	-3
	GO:0072379	ER membrane insertion complex	cellular_component	0	1	1	1	0
	GO:0009542	granum	cellular_component	0	1	1	1	0
	GO:0000417	HIR complex	cellular_component	0	1	1	1	0
	GO:0002252	immune effector process	biological_process	0	1	1	1	0
	GO:0080190	lateral growth	biological_process	0	1	1	1	0
	GO:1990811	MWP complex	cellular_component	0	0	1	0	1
	GO:1904091	non-ribosomal peptide synthetase activity	molecular_function	1	2	1	1	-1
	GO:0031074	nucleocytoplasmic transport complex	cellular_component	0	3	1	3	-2
	GO:0061783	peptidoglycan muralytic activity	molecular_function	0	1	1	1	0
	GO:0061908	phagophore	cellular_component	0	1	1	1	0
	GO:0036166	phenotypic switching	biological_process	0	1	1	1	0
	GO:0031409	pigment binding	molecular_function	0	1	1	1	0
	GO:0019774	proteasome core complex, beta-subunit complex	cellular_component	0	2	1	2	-1
	GO:0022413	reproductive process in single-celled organism	biological_process	0	1	1	1	0
	GO:0034337	RNA folding	biological_process	0	1	1	1	0
	GO:0001181	RNA polymerase I general transcription initiation factor activity	molecular_function	0	3	1	3	-2
	GO:0000995	RNA polymerase III general transcription initiation factor activity	molecular_function	0	1	1	1	0
	GO:1990423	RZZ complex	cellular_component	0	1	1	1	0
	GO:0035859	Seh1-associated complex	cellular_component	0	1	1	1	0
	GO:0055087	Ski complex	cellular_component	0	1	1	1	0
	GO:0061927	TOC-TIC supercomplex I	cellular_component	0	1	1	1	0
	GO:0019079	viral genome replication	biological_process	0	1	1	1	0
	GO:0019058	viral life cycle	biological_process	0	1	1	1	0
	GO:0046786	viral replication complex formation and maintenance	biological_process	0	1	1	1	0
	GO:0016999	antibiotic metabolic process	biological_process	26	0	0	-26	0
	GO:0019954	asexual reproduction	biological_process	0	1	0	1	-1
	GO:0019835	cytolysis	biological_process	3	1	0	-2	-1
	GO:0050840	extracellular matrix binding	molecular_function	0	1	0	1	-1
	GO:0030076	light-harvesting complex	cellular_component	5	0	0	-5	0
	GO:0005652	nuclear lamina	cellular_component	0	2	0	2	-2
	GO:0000156	phosphorelay response regulator activity	molecular_function	47	0	0	-47	0
	GO:0007585	respiratory gaseous exchange by respiratory system	biological_process	3	0	0	-3	0
	GO:0051775	response to redox state	biological_process	0	1	0	1	-1
	GO:0003711	transcription elongation factor activity	molecular_function	7	0	0	-7	0

## Sheet: Table_S10
		Table S10. The structural variaton and sequence variation between PN_hap1 and PN_hap2
	Structural annotations	#Variation_type	Count	Length_ref	Length_qry
		Syntenic regions	6862	357907199	357786878
		Inversions	63	23760738	15527591
		Translocations	2564	21680138	21914191
		Duplications (reference)	5189	29458143	-
		Duplications (query)	3629	-	18679919
		Not aligned (reference)	8152	78639530	-
		Not aligned (query)	8059	-	82562833
	Sequence annotations	SNPs	3579066	3579066	3579066
		Insertions	335561	-	3668805
		Deletions	337312	3887279	-
		Copygains	886	-	3168546
		Copylosses	862	3691943	-
		Highly diverged	4854	34604838	26954559
		Tandem repeats	213	1509059	1719233

[truncated: 35 more sheets: Table_S11, Table_S12, Table_S13, Table_S14, Table_S15, Table_S16, Table_S17, Table_S18, Table_S19, Table_S20, Table_S21, Table_S22, Table_S23, Table_S24, Table_S25, Table_S26, Table_S27, Table_S28, Table_S29, Table_S30 …]
